# Supplementary material for: Identifying molecular features that are associated with biological function of intrinsically disordered protein regions
Source: eLife. 2021 Feb 22;10:e60220. doi: 10.7554/eLife.60220 (PMC7932695; doi:10.7554/eLife.60220)
Supplement: Figure 2—source data 1. — idr_name_protein_coordinates.txt defines IDR names as amino acid coordinates in each protein. heldout_idr_probability_cdc28_mito.csv is the FAIDR probability for IDRs that were not included in the training set (‘held-out IDRs’). total_idr_expt_db_overlap_lai_2009_cdc28.csv is the binary summary of whether or not each IDR is phosphorylated by Cdc28 according to experimental data mapped from protein coordinates to each IDR (data compiled by Lai et al., 2012). total_idr_expt_db_overlap_vogtle_2009_mitochondrial_nterm.csv is the binary summary of whether or not each IDR is a mitochondrial N-terminal targeting signal according to experimental data mapped from protein coordinates to each IDR (based on a proteome-wide experimental study by Vögtle et al., 2009). [file elife-60220-fig2-data1.zip]

Archive with 4 entries (4 files):
- Fig2-ROC-source-data/heldout_idr_probability_cdc28_mito.xlsx
- Fig2-ROC-source-data/idr_name_protein_coordinates.csv
- Fig2-ROC-source-data/total_idr_expt_db_overlap_lai_2012_cdc28.csv
- Fig2-ROC-source-data/total_idr_expt_db_overlap_vogtle_2009_mitochondrial_nterm.csv
