# Supplementary material for: Identifying molecular features that are associated with biological function of intrinsically disordered protein regions
Source: eLife. 2021 Feb 22;10:e60220. doi: 10.7554/eLife.60220 (PMC7932695; doi:10.7554/eLife.60220)
Supplement: Figure 2—source data 1. — idr_name_protein_coordinates.txt defines IDR names as amino acid coordinates in each protein. heldout_idr_probability_cdc28_mito.csv is the FAIDR probability for IDRs that were not included in the training set (‘held-out IDRs’). total_idr_expt_db_overlap_lai_2009_cdc28.csv is the binary summary of whether or not each IDR is phosphorylated by Cdc28 according to experimental data mapped from protein coordinates to each IDR (data compiled by Lai et al., 2012). total_idr_expt_db_overlap_vogtle_2009_mitochondrial_nterm.csv is the binary summary of whether or not each IDR is a mitochondrial N-terminal targeting signal according to experimental data mapped from protein coordinates to each IDR (based on a proteome-wide experimental study by Vögtle et al., 2009). [file elife-60220-fig2-data1.zip › Fig2-ROC-source-data/heldout_idr_probability_cdc28_mito.xlsx]

## Sheet: Sheet1
idr_names	cdc28_goldstandard_hits	mitochondrion..GO.0005739.
YIL125W_idr_1	0.010423	0.674426
YNL311C_idr_1	0.0253239	0.229572
YER169W_idr_3	0.0122853	0.136632
YER169W_idr_5	0.0680726	0.113133
YPL112C_idr_1	0.0279427	0.123897
YLR314C_idr_1	0.00622247	0.102723
YGL207W_idr_7	0.0130533	0.149821
YGL207W_idr_8	0.0344701	0.348313
YPL240C_idr_2	0.0149261	0.160858
YPL240C_idr_6	0.0381828	0.236559
YKL160W_idr_2	0.00964902	0.0704494
YMR102C_idr_1	0.0118611	0.142937
YMR102C_idr_10	0.0210905	0.218145
YMR102C_idr_5	0.00906612	0.245782
YMR102C_idr_8	0.0196404	0.141404
YJR127C_idr_10	0.0197956	0.121932
YJR127C_idr_17	0.0108339	0.218483
YJR127C_idr_7	0.0300481	0.0632175
YJR127C_idr_8	0.0598807	0.13746
YLR113W_idr_2	0.00668591	0.12841
YDL035C_idr_4	0.0102187	0.117601
YDL035C_idr_6	0.0265344	0.12425
YDL035C_idr_7	0.0155354	0.17483
YDL035C_idr_9	0.0243409	0.131388
YNL077W_idr_2	0.00949744	0.095395
YNL077W_idr_3	0.0188575	0.115607
YPL014W_idr_1	0.0184046	0.144195
YPL014W_idr_2	0.0140996	0.194453
YPL014W_idr_4	0.016759	0.11709
YER123W_idr_5	0.0334929	0.181767
YLR187W_idr_1	0.0612563	0.231672
YLR187W_idr_2	0.100855	0.0406301
YPL060W_idr_1	0.0168831	0.463177
YGL247W_idr_1	0.0140945	0.252745
YDR175C_idr_1	0.017229	0.4741
YDR425W_idr_1	0.00861043	0.0336502
YDR425W_idr_6	0.022225	0.196126
YPL093W_idr_5	0.00967501	0.267547
YHR105W_idr_2	0.0166664	0.105373
YDL008W_idr_2	0.01278	0.0807548
YLR310C_idr_1	0.0191612	0.0934014
YLR310C_idr_12	0.0240488	0.104568
YLR310C_idr_13	0.0138116	0.256868
YLR310C_idr_15	0.0150991	0.289575
YLR310C_idr_18	0.0321809	0.108619
YLR310C_idr_20	0.0388225	0.101738
YLR310C_idr_21	0.0155816	0.159616
YLR310C_idr_22	0.0140438	0.237734
YLR310C_idr_3	0.0112923	0.196203
YLR310C_idr_8	0.00894497	0.162532
YIL157C_idr_1	0.0198931	0.560084
YNL172W_idr_12	0.0308873	0.170488
YNL172W_idr_13	0.0166266	0.192324
YNL172W_idr_15	0.0252814	0.209423
YNL172W_idr_16	0.0348105	0.215897
YNL172W_idr_2	0.0146008	0.214278
YNL172W_idr_5	0.0185812	0.164078
YCR071C_idr_1	0.0133772	0.511063
YBR199W_idr_2	0.014043	0.11986
YGL191W_idr_1	0.0187425	0.54507
YGL219C_idr_6	0.00989091	0.198351
YGL219C_idr_8	0.0191276	0.179865
YMR240C_idr_1	0.0146062	0.268447
YMR240C_idr_2	0.010703	0.127925
YMR240C_idr_4	0.00774872	0.117954
YPR097W_idr_19	0.0122705	0.123976
YPR097W_idr_5	0.0212323	0.050126
YNL230C_idr_1	0.0890712	0.285972
YGR249W_idr_1	0.0366557	0.118384
YGR249W_idr_4	0.0177214	0.138846
YJL070C_idr_1	0.00921	0.127919
YJL070C_idr_5	0.0119277	0.156553
YJL070C_idr_7	0.0117747	0.149578
YMR281W_idr_1	0.0240971	0.289003
YOL123W_idr_1	0.00456882	0.0925914
YOL123W_idr_10	0.0144584	0.208137
YOL123W_idr_3	0.0260615	0.129039
YOL123W_idr_5	0.00898306	0.215297
YML061C_idr_13	0.00866954	0.141486
YMR244W_idr_1	0.010393	0.212327
YMR244W_idr_4	0.0158801	0.215098
YER127W_idr_3	0.0142499	0.425416
YNL137C_idr_1	0.0145527	0.376178
YNL137C_idr_5	0.0198131	0.378817
YER028C_idr_10	0.0111485	0.134735
YER028C_idr_8	0.0428857	0.252695
YPL050C_idr_1	0.0107724	0.413615
YHR122W_idr_3	0.017771	0.149939
YJL106W_idr_3	0.0064779	0.097548
YCL057W_idr_1	0.00798009	0.464292
YFL002C_idr_4	0.0123562	0.171289
YDR495C_idr_1	0.0100722	0.0591239
YDR495C_idr_9	0.0203316	0.130077
YCR034W_idr_2	0.0733404	0.189396
YDR006C_idr_1	0.0243506	0.0901185
YDR006C_idr_10	0.0194318	0.107234
YDR006C_idr_3	0.0115252	0.19811
YDR006C_idr_5	0.012599	0.0984648
YJR090C_idr_2	0.0152317	0.255191
YJR090C_idr_3	0.00943085	0.233046
YJR090C_idr_4	0.0117632	0.0957862
YJR090C_idr_5	0.0319307	0.187866
YOR107W_idr_3	0.0152196	0.108223
YOR107W_idr_4	0.0166631	0.214855
YGL153W_idr_3	0.0122549	0.165443
YDR295C_idr_3	0.0219942	0.117236
YOR116C_idr_13	0.0137794	0.341642
YBR037C_idr_1	0.0219327	0.383704
YDR208W_idr_1	0.0119337	0.128819
YDR208W_idr_5	0.00838355	0.116724
YKR028W_idr_3	0.0121375	0.0969096
YKR028W_idr_5	0.0126437	0.0932139
YKR028W_idr_8	0.00922894	0.174025
YKR028W_idr_9	0.0133326	0.0395335
YER017C_idr_1	0.00939146	0.371613
YML052W_idr_3	0.00735144	0.116989
YBR150C_idr_1	0.0285469	0.150081
YBR150C_idr_2	0.0209956	0.133353
YBR150C_idr_7	0.0224679	0.117424
YBL051C_idr_1	0.017155	0.127148
YBL051C_idr_2	0.00707277	0.226773
YBL051C_idr_4	0.0330021	0.146059
YBL051C_idr_8	0.010208	0.136766
YKL005C_idr_1	0.0173755	0.232093
YKL005C_idr_2	0.0117406	0.400808
YKL005C_idr_5	0.012415	0.126342
YGR246C_idr_5	0.0126182	0.095575
YGR246C_idr_6	0.0175322	0.204854
YJL083W_idr_2	0.0109301	0.261005
YJL083W_idr_3	0.0323879	0.214834
YJL083W_idr_8	0.022119	0.088144
YJL083W_idr_9	0.0156476	0.162427
YGR149W_idr_4	0.0138882	0.130864
YML123C_idr_5	0.0121429	0.155515
YKR016W_idr_1	0.00955588	0.571379
YKR016W_idr_2	0.00758601	0.300469
YHR023W_idr_13	0.00559366	0.373909
YHR023W_idr_14	0.0113858	0.251433
YHR023W_idr_15	0.0415145	0.249532
YNL016W_idr_1	0.0173884	0.134619
YNL016W_idr_4	0.0103677	0.121255
YOR371C_idr_5	0.0184896	0.130526
YOR371C_idr_7	0.0244554	0.140388
YOR371C_idr_8	0.0230584	0.173733
YDL129W_idr_6	0.0408962	0.253838
YOL075C_idr_7	0.0146723	0.162014
YOL075C_idr_9	0.0219231	0.152834
YHL020C_idr_3	0.00546106	0.0811078
YHL020C_idr_6	0.0175137	0.083737
YHL020C_idr_7	0.017362	0.0869368
YNR015W_idr_1	0.00733253	0.241769
YEL031W_idr_11	0.0088087	0.281942
YEL031W_idr_2	0.0126828	0.25319
YDR462W_idr_1	0.014181	0.335113
YEL053C_idr_2	0.0188138	0.225574
YPL199C_idr_2	0.0153761	0.11747
YLR049C_idr_2	0.0144398	0.145744
YOL034W_idr_1	0.0136844	0.137133
YOR154W_idr_2	0.0145902	0.152662
YOR154W_idr_4	0.0155214	0.20792
YOR154W_idr_5	0.010451	0.15952
YJR021C_idr_3	0.0181853	0.14782
YFR006W_idr_1	0.0117473	0.212194
YCR065W_idr_1	0.0650581	0.258341
YCR065W_idr_2	0.232519	0.0487382
YER080W_idr_1	0.0157574	0.770052
YGR217W_idr_1	0.0476232	0.0832809
YGR217W_idr_4	0.0109336	0.321742
YGR217W_idr_9	0.190969	0.129032
YDR314C_idr_1	0.0153415	0.150007
YOR372C_idr_2	0.0498476	0.168818
YOR372C_idr_6	0.0223714	0.227075
YOR372C_idr_7	0.0210708	0.203714
YPR067W_idr_1	0.0344874	0.589956
YMR015C_idr_1	0.009678	0.197654
YHR108W_idr_2	0.125864	0.241481
YHR108W_idr_5	0.0190085	0.0878111
YDR072C_idr_3	0.0151727	0.113191
YCR008W_idr_1	0.0196778	0.256233
YGL227W_idr_11	0.0172975	0.142428
YGL227W_idr_14	0.0151254	0.15294
YGL227W_idr_15	0.0129081	0.0853721
YGL227W_idr_3	0.0132858	0.317043
YGL227W_idr_9	0.0148504	0.0563667
YDL056W_idr_2	0.0194469	0.133557
YDR273W_idr_1	0.00876461	0.073883
YOL009C_idr_2	0.0154379	0.102154
YLR002C_idr_1	0.0203917	0.155954
YLR002C_idr_2	0.0221103	0.111132
YLR002C_idr_3	0.0147558	0.24595
YBL009W_idr_2	0.050563	0.157594
YGR113W_idr_1	0.0186262	0.213161
YGR113W_idr_2	0.0126212	0.07804
YGR113W_idr_9	0.00818492	0.405788
YDR289C_idr_7	0.0161911	0.116447
YGR255C_idr_2	0.0122347	0.190685
YHR042W_idr_1	0.0126645	0.231593
YKL176C_idr_4	0.0127962	0.124673
YKL176C_idr_5	0.0493521	0.217722
YDR043C_idr_2	0.027291	0.165611
YPR095C_idr_1	0.00664881	0.187753
YPR095C_idr_13	0.0765127	0.238637
YPR095C_idr_14	0.0538405	0.115659
YPR095C_idr_15	0.0193235	0.201983
YPR095C_idr_7	0.0239457	0.0991915
YDR409W_idr_2	0.0153121	0.264421
YDR409W_idr_4	0.0349263	0.0785517
YDR263C_idr_2	0.0103837	0.136661
YMR239C_idr_1	0.00375001	0.14189
YNL310C_idr_1	0.00979764	0.717586
YDR527W_idr_1	0.007292	0.292941
YDR527W_idr_4	0.00875115	0.104422
YMR136W_idr_3	0.0273872	0.10815
YMR136W_idr_4	0.0156145	0.197306
YDR077W_idr_1	0.000946233	0.0595757
YKL140W_idr_2	0.0461725	0.150933
YKL140W_idr_5	0.0114925	0.141207
YDR089W_idr_1	0.0203343	0.151472
YDR089W_idr_10	0.0471258	0.236173
YDR089W_idr_3	0.0162642	0.225846
YPL123C_idr_1	0.00814505	0.243187
YIL078W_idr_1	0.0164762	0.309935
YIL121W_idr_1	0.0087954	0.127846
YBR059C_idr_2	0.0205217	0.10085
YOR322C_idr_10	0.0563116	0.197822
YOR322C_idr_11	0.0228572	0.125344
YOR322C_idr_4	0.0261475	0.121142
YOR322C_idr_7	0.0180069	0.132783
YDR088C_idr_6	0.00872327	0.130347
YDR088C_idr_7	0.00974658	0.261228
YDR499W_idr_4	0.0211544	0.201834
YGR081C_idr_1	0.00899417	0.343781
YGR081C_idr_3	0.0104667	0.220164
YCL010C_idr_2	0.0137736	0.116748
YDR480W_idr_9	0.0148854	0.0699498
YBR028C_idr_1	0.0116951	0.164225
YBR028C_idr_2	0.0360025	0.150312
YGL014W_idr_1	0.0286686	0.10901
YDL175C_idr_1	0.0119367	0.160705
YDL175C_idr_5	0.0101382	0.0792868
YGL103W_idr_1	0.0136239	0.231265
YDR179W-A_idr_1	0.0188123	0.160617
YNR049C_idr_2	0.0113304	0.365657
YBL019W_idr_5	0.00864466	0.222899
YLR442C_idr_3	0.0766297	0.0301131
YDR124W_idr_7	0.0158152	0.154402
YML015C_idr_3	0.00821667	0.157801
YML015C_idr_4	0.0160348	0.181264
YIL093C_idr_5	0.00993317	0.122661
YBR112C_idr_2	0.00625255	0.104533
YNL110C_idr_1	0.00674066	0.107705
YEL015W_idr_3	0.00682875	0.0997593
YEL015W_idr_5	0.0181406	0.0577633
YLR380W_idr_2	0.010923	0.134522
YML064C_idr_3	0.0291673	0.199486
YOR368W_idr_4	0.0110182	0.102971
YGL114W_idr_2	0.0115294	0.252639
YGL114W_idr_3	0.020849	0.166024
YNL071W_idr_2	0.00339586	0.221819
YOR204W_idr_1	0.013917	0.281229
YOR204W_idr_3	0.0138044	0.27115
YLR373C_idr_1	0.00742488	0.0649101
YLR373C_idr_11	0.0162703	0.0883793
YML013W_idr_2	0.0302725	0.345209
YML013W_idr_8	0.020965	0.232406
YLR228C_idr_1	0.0201972	0.143543
YLR228C_idr_2	0.0354601	0.11397
YPL020C_idr_10	0.0299264	0.329005
YPL020C_idr_12	0.0217335	0.270117
YPL020C_idr_5	0.0450012	0.250711
YDR379W_idr_2	0.799762	0.138329
YDR379W_idr_5	0.0486179	0.144366
YOR129C_idr_11	0.0200064	0.0759666
YOR129C_idr_3	0.0396221	0.231912
YOR129C_idr_5	0.186535	0.204799
YMR287C_idr_1	0.0202092	0.34864
YJR110W_idr_3	0.0141177	0.0893981
YJR110W_idr_7	0.0129046	0.195313
YBR290W_idr_2	0.0154755	0.198136
YJR056C_idr_2	0.0149854	0.193603
YJR056C_idr_6	0.0213017	0.204969
YGL031C_idr_2	0.00591478	0.552037
YOL087C_idr_10	0.021359	0.156315
YOL087C_idr_4	0.0663172	0.179128
YOL087C_idr_7	0.0251876	0.0627219
YJL109C_idr_27	0.0102178	0.250609
YJL109C_idr_30	0.0115327	0.221824
YJL109C_idr_5	0.0142779	0.280312
YPR032W_idr_1	0.0157908	0.186115
YPR032W_idr_6	0.0212698	0.189887
YPR032W_idr_7	0.0102824	0.228447
YJR106W_idr_4	0.0165132	0.132864
YJR106W_idr_6	0.0350357	0.189274
YJL093C_idr_6	0.0176765	0.0804954
YDL179W_idr_2	0.0645671	0.170376
YOR153W_idr_1	0.0124923	0.152934
YOR153W_idr_7	0.0123003	0.259613
YOR153W_idr_8	0.00780468	0.175749
YOR032C_idr_4	0.0181498	0.0792684
YOR032C_idr_6	0.0119685	0.114759
YJL198W_idr_1	0.00817318	0.203392
YJL198W_idr_2	0.0217161	0.220821
YJL198W_idr_5	0.0087263	0.120372
YDR297W_idr_3	0.0117965	0.235626
YPR112C_idr_3	0.0110355	0.117246
YPR112C_idr_5	0.0099867	0.163579
YPR112C_idr_7	0.0108573	0.245514
YPR112C_idr_9	0.00874291	0.33849
YCR073C_idr_1	0.940985	0.170701
YCR073C_idr_6	0.00917953	0.152656
YCR073C_idr_7	0.0201127	0.197972
YKL043W_idr_3	0.0117601	0.121865
YKL043W_idr_4	0.00392481	0.0946185
YKR024C_idr_1	0.0066805	0.206273
YKR024C_idr_6	0.0154681	0.210517
YKR024C_idr_7	0.00752879	0.30755
YIL110W_idr_1	0.0183964	0.154089
YDL140C_idr_21	0.0589858	0.0800616
YJL165C_idr_1	0.0530755	0.128811
YJL165C_idr_2	0.0105487	0.100474
YPR189W_idr_2	0.017688	0.0684766
YGR110W_idr_1	0.0194478	0.37904
YJR005W_idr_5	0.0213711	0.265381
YPL221W_idr_4	0.040527	0.106132
YJL095W_idr_1	0.0613842	0.190627
YJL095W_idr_2	0.196534	0.243714
YJL095W_idr_4	0.0563462	0.180189
YJL095W_idr_7	0.0234527	0.272798
YDR475C_idr_3	0.0537151	0.296748
YDR475C_idr_4	0.0212554	0.182716
YDR475C_idr_8	0.0138568	0.125703
YDR475C_idr_9	0.00965894	0.0778054
YKL114C_idr_2	0.00950745	0.248747
YLR032W_idr_1	0.00938898	0.159663
YLR032W_idr_10	0.0378165	0.10926
YLR032W_idr_13	0.0248657	0.167337
YLR032W_idr_2	0.0127391	0.150814
YLR032W_idr_3	0.0146008	0.245417
YLR032W_idr_7	0.0805667	0.14635
YNR052C_idr_4	0.00988381	0.149474
YNR052C_idr_5	0.00890577	0.157121
YKL121W_idr_1	0.0113125	0.148991
YKL121W_idr_9	0.0187545	0.199444
YGR145W_idr_5	0.0178194	0.172292
YGR145W_idr_7	0.00953416	0.144501
YLR450W_idr_2	0.0119292	0.171609
YLR450W_idr_5	0.0127213	0.102983
YLR450W_idr_7	0.00951656	0.243696
YIL126W_idr_1	0.0100026	0.159386
YIL126W_idr_4	0.0144803	0.223771
YIL126W_idr_5	0.0138781	0.156384
YIL126W_idr_7	0.0432058	0.0838679
YPL022W_idr_1	0.0119087	0.149979
YPL022W_idr_5	0.00671104	0.162133
YPL022W_idr_6	0.00792631	0.300201
YDR387C_idr_1	0.0198919	0.188607
YKL203C_idr_1	0.0104421	0.152284
YKL203C_idr_22	0.00997421	0.335648
YKL203C_idr_31	0.0181375	0.267529
YKL203C_idr_32	0.031484	0.209827
YKL203C_idr_9	0.0115969	0.183701
YGR220C_idr_1	0.00927112	0.496959
YNL229C_idr_1	0.00932468	0.207661
YIL113W_idr_1	0.0382457	0.162681
YPR135W_idr_5	0.0132166	0.101229
YPR135W_idr_9	0.0150666	0.0763268
YNL308C_idr_1	0.0122366	0.0938396
YNL308C_idr_10	0.0103351	0.141817
YNL308C_idr_4	0.0168587	0.188101
YNL308C_idr_7	0.0101917	0.112684
YKL143W_idr_3	0.0179528	0.166906
YKL143W_idr_4	0.0113942	0.088534
YKL143W_idr_5	0.00848452	0.0904877
YKL143W_idr_7	0.0121573	0.18568
YGL208W_idr_1	0.0188036	0.0713283
YGL208W_idr_2	0.00758545	0.111591
YML110C_idr_1	0.0135974	0.324953
YLR048W_idr_2	0.00792076	0.200767
YOR355W_idr_3	0.0388776	0.173188
YOR355W_idr_5	0.0149227	0.16842
YOR355W_idr_7	0.021958	0.0914707
YOR217W_idr_1	0.0112233	0.151932
YOR217W_idr_6	0.00413105	0.295637
YOR217W_idr_9	0.00604674	0.236581
YMR199W_idr_6	0.0285812	0.13872
YKL113C_idr_1	0.0116083	0.282263
YKR031C_idr_10	0.00406291	0.204736
YKR031C_idr_11	0.0143393	0.0906696
YKR031C_idr_12	0.0135171	0.0928664
YKR031C_idr_14	0.0119038	0.139738
YKR031C_idr_15	0.0239734	0.123057
YKR031C_idr_6	0.013366	0.107449
YKR031C_idr_8	0.0266549	0.290144
YKR031C_idr_9	0.0143474	0.126573
YLR342W_idr_1	0.0531858	0.126878
YLR342W_idr_5	0.0150896	0.163685
YNL049C_idr_1	0.00979255	0.0929748
YFL034C-B_idr_1	0.266812	0.0901253
YDR137W_idr_5	0.00940902	0.162537
YDR137W_idr_9	0.0185392	0.128888
YIL104C_idr_4	0.0147735	0.141706
YIR010W_idr_1	0.0504866	0.26299
YIR010W_idr_4	0.0367113	0.198766
YIR010W_idr_5	0.0176846	0.138129
YIR010W_idr_7	0.018132	0.159996
YHR097C_idr_1	0.0150683	0.119027
YHR097C_idr_4	0.0100642	0.140837
YKL089W_idr_4	0.0452977	0.0864451
YKL089W_idr_5	0.00623851	0.126832
YPL132W_idr_2	0.0109463	0.481795
YPL132W_idr_3	0.0173342	0.133982
YNL288W_idr_1	0.00842422	0.0700738
YML057W_idr_1	0.0110678	0.240565
YML057W_idr_11	0.0549077	0.170455
YML057W_idr_6	0.0116449	0.249401
YML100W_idr_2	0.0126984	0.0954467
YML100W_idr_4	0.0654693	0.141284
YDL120W_idr_1	0.00824489	0.590723
YJL105W_idr_1	0.0136553	0.144094
YJL105W_idr_4	0.0125293	0.100691
YPR119W_idr_1	0.0166553	0.142588
YDL014W_idr_1	0.0114054	0.298035
YDR306C_idr_3	0.0303407	0.0683041
YOR006C_idr_1	0.0128676	0.245802
YOR006C_idr_2	0.00852146	0.0172015
YKL092C_idr_3	0.0262104	0.139132
YKL092C_idr_9	0.0425498	0.303218
YHR075C_idr_1	0.0114942	0.238267
YDR406W_idr_1	0.0180229	0.124602
YDR406W_idr_10	0.0144579	0.23081
YDR406W_idr_9	0.0106896	0.203045
YKR096W_idr_1	0.0532146	0.0464306
YKR096W_idr_14	0.0150659	0.185308
YKR096W_idr_3	0.0172946	0.147726
YKR096W_idr_6	0.0115048	0.129186
YGR103W_idr_5	0.0096799	0.154856
YGR103W_idr_6	0.0069365	0.177248
YPL074W_idr_6	0.00621388	0.323015
YPL074W_idr_7	0.0238235	0.319328
YBL035C_idr_2	0.154465	0.314506
YIR002C_idr_1	0.0232948	0.180774
YIR002C_idr_4	0.012552	0.242702
YIR002C_idr_6	0.0373592	0.12594
YIR002C_idr_7	0.0127443	0.146829
YER048C_idr_2	0.00606846	0.126243
YDR448W_idr_4	0.0166306	0.238808
YLR035C_idr_1	0.0160869	0.159503
YHR102W_idr_2	0.0354461	0.0637729
YHR102W_idr_3	0.00933367	0.105291
YOR195W_idr_16	0.0991559	0.0899453
YOR290C_idr_10	0.00963251	0.208893
YOR290C_idr_12	0.0327362	0.0841072
YOR290C_idr_14	0.0078935	0.139585
YOR290C_idr_15	0.0205933	0.127605
YOR290C_idr_22	0.0119808	0.250184
YOR290C_idr_4	0.00961499	0.174517
YOR290C_idr_8	0.0118803	0.203662
YLR059C_idr_1	0.00923021	0.584092
YFR034C_idr_3	0.115055	0.124141
YOR301W_idr_2	0.0168639	0.134851
YGL050W_idr_5	0.00785415	0.299014
YOR067C_idr_1	0.0101339	0.177305
YGR197C_idr_1	0.00833169	0.105386
YCL061C_idr_10	0.00831014	0.103839
YCL061C_idr_12	0.00879795	0.0872302
YCL061C_idr_3	0.0158929	0.138141
YCL061C_idr_4	0.0118517	0.117467
YCL061C_idr_9	0.036721	0.0990293
YGR180C_idr_2	0.00776495	0.192752
YMR164C_idr_1	0.0105246	0.101928
YMR164C_idr_15	0.034434	0.126046
YMR164C_idr_16	0.0105887	0.0527729
YPL141C_idr_1	0.0140122	0.217911
YPL141C_idr_2	0.0114186	0.222662
YPL141C_idr_4	0.269071	0.210509
YML042W_idr_1	0.0141132	0.372625
YDR517W_idr_8	0.0103643	0.12419
YIR001C_idr_1	0.0144739	0.114616
YPL147W_idr_6	0.0152014	0.177414
YOR058C_idr_1	0.035687	0.16592
YOR058C_idr_11	0.658051	0.334982
YIL066C_idr_1	0.0159875	0.225488
YOR036W_idr_2	0.0178797	0.121957
YBR073W_idr_2	0.00917688	0.151799
YBR073W_idr_7	0.0233223	0.225452
YBR073W_idr_8	0.0131937	0.190474
YBR073W_idr_9	0.0188911	0.277272
YOR310C_idr_1	0.00747257	0.177588
YDR153C_idr_3	0.0127492	0.0552646
YOL073C_idr_4	0.0100799	0.0620373
YBR041W_idr_1	0.0141937	0.399349
YBR197C_idr_3	0.0128623	0.164003
YHR098C_idr_1	0.065874	0.154896
YGL203C_idr_2	0.0146143	0.0130644
YGL203C_idr_5	0.012627	0.0783631
YHL030W_idr_10	0.0272917	0.221241
YHL030W_idr_21	0.0150043	0.114576
YHL030W_idr_22	0.0121005	0.236476
YAL022C_idr_1	0.0196018	0.107789
YJL207C_idr_10	0.00789851	0.140329
YJL207C_idr_25	0.0188558	0.269704
YJL207C_idr_7	0.0112773	0.234377
YJL207C_idr_9	0.0116299	0.315256
YAL051W_idr_1	0.0300798	0.16274
YAL051W_idr_10	0.0190487	0.165576
YAL051W_idr_7	0.0230073	0.157139
YMR213W_idr_10	0.0123216	0.167868
YMR213W_idr_11	0.00900978	0.119668
YMR213W_idr_6	0.0128151	0.230677
YMR213W_idr_7	0.0137109	0.331876
YOR079C_idr_2	0.011278	0.337866
YGR055W_idr_1	0.041374	0.173551
YHR027C_idr_1	0.00778914	0.174546
YHR027C_idr_5	0.0105861	0.076886
YOR267C_idr_1	0.0156972	0.172382
YOR267C_idr_2	0.0383637	0.0968176
YML006C_idr_10	0.0138114	0.0754534
YML006C_idr_3	0.018866	0.116834
YML006C_idr_6	0.00963524	0.110725
YOL041C_idr_1	0.00463868	0.0929661
YOL041C_idr_3	0.015678	0.342441
YDL007W_idr_1	0.011494	0.242832
YOR352W_idr_5	0.0213754	0.0614871
YLR300W_idr_1	0.0106137	0.280422
YLR356W_idr_2	0.00941136	0.13906
YJR134C_idr_6	0.0178908	0.132058
YJR134C_idr_8	0.0557724	0.113895
YIL013C_idr_6	0.0126534	0.15685
YPR156C_idr_1	0.0144095	0.113852
YCR042C_idr_18	0.0110852	0.0451293
YCR042C_idr_20	0.0117501	0.211506
YCR042C_idr_7	0.0138343	0.142212
YCR042C_idr_9	0.0120816	0.346858
YER022W_idr_10	0.0116674	0.087939
YER022W_idr_8	0.0178854	0.0683526
YMR073C_idr_1	0.02171	0.33729
YMR073C_idr_2	0.0130427	0.24666
YKL163W_idr_2	0.00564188	0.180863
YKL163W_idr_4	0.00539471	0.160217
YBR142W_idr_12	0.0158758	0.171111
YBR142W_idr_6	0.0110852	0.0478386
YDR346C_idr_2	0.00886978	0.0697547
YOR030W_idr_4	0.0194578	0.216748
YOR030W_idr_7	0.0168388	0.162669
YKR013W_idr_3	0.0255238	0.113774
YPR003C_idr_1	0.029502	0.181151
YBL081W_idr_2	0.0192131	0.161998
YBL081W_idr_3	0.0288773	0.0887727
YBL081W_idr_4	0.0186602	0.0548943
YOR008C_idr_2	0.00779473	0.0616633
YMR042W_idr_1	0.0230873	0.0522332
YEL001C_idr_1	0.00762969	0.15192
YNL053W_idr_1	0.0311307	0.220822
YNL053W_idr_2	0.0731079	0.119706
YGL021W_idr_6	0.0178251	0.170455
YBL011W_idr_2	0.00840206	0.178741
YBL011W_idr_3	0.0152456	0.167094
YDL142C_idr_1	0.0178583	0.479015
YJL134W_idr_1	0.00826226	0.176694
YGR116W_idr_1	0.0195832	0.128191
YGR116W_idr_10	0.0129189	0.149038
YGR116W_idr_5	0.0115518	0.252427
YGR116W_idr_7	0.0136385	0.148862
YGR116W_idr_9	0.0100189	0.0673456
YKR089C_idr_2	0.0195779	0.172687
YKR089C_idr_5	0.0847828	0.255255
YKR089C_idr_9	0.0233475	0.136607
YML081W_idr_13	0.0164719	0.167912
YML081W_idr_2	0.0127094	0.0873087
YML081W_idr_4	0.0201247	0.079227
YML081W_idr_6	0.0609507	0.154498
YMR183C_idr_1	0.0102429	0.137387
YMR183C_idr_2	0.0110546	0.405831
YAL039C_idr_1	0.0225171	0.185458
YML071C_idr_4	0.0128768	0.0568587
YMR088C_idr_1	0.00984904	0.158621
YPL116W_idr_5	0.0736338	0.41391
YPL116W_idr_7	0.0275874	0.114195
YDR054C_idr_2	0.0126806	0.0671766
YIL161W_idr_1	0.0120448	0.178469
YKR048C_idr_1	0.0254625	0.161284
YKR048C_idr_6	0.0102108	0.0511365
YOR140W_idr_1	0.00707463	0.0984852
YOR140W_idr_2	0.0129706	0.13802
YOR140W_idr_3	0.0208963	0.148111
YDR463W_idr_10	0.0175974	0.0918038
YDR463W_idr_5	0.0132882	0.112348
YNL321W_idr_1	0.03707	0.239375
YNL321W_idr_2	0.0287508	0.0727727
YNL321W_idr_4	0.0138726	0.082641
YGR162W_idr_1	0.00239834	0.0767465
YGR162W_idr_6	0.00947838	0.24735
YER008C_idr_1	0.047254	0.291358
YER008C_idr_14	0.0128456	0.271
YER008C_idr_8	0.0884134	0.0570737
YOL091W_idr_1	0.0102207	0.104975
YBL032W_idr_1	0.0130211	0.106021
YBL032W_idr_2	0.00916003	0.13239
YBL032W_idr_3	0.0109417	0.113569
YPR171W_idr_2	0.0193342	0.170837
YPR171W_idr_4	0.129142	0.126614
YPL159C_idr_2	0.0106218	0.14908
YOL018C_idr_1	0.0158216	0.125098
YOR119C_idr_3	0.0140643	0.240992
YOR119C_idr_4	0.0129867	0.133009
YNL094W_idr_3	0.00946952	0.127672
YNL094W_idr_5	0.0225592	0.17217
YBR136W_idr_25	0.0188917	0.260227
YJR060W_idr_3	0.00422902	0.0276713
YLR055C_idr_1	0.0105438	0.0227329
YKR034W_idr_2	0.0194157	0.161749
YFR048W_idr_3	0.0107809	0.303395
YFR048W_idr_6	0.0106566	0.231664
YNL323W_idr_2	0.0143593	0.135159
YGR218W_idr_4	0.01288	0.207873
YDR239C_idr_1	0.0837429	0.0720138
YDR239C_idr_3	0.0294325	0.11663
YDR239C_idr_9	0.0262347	0.172406
YOR017W_idr_10	0.0100661	0.297378
YDR266C_idr_1	0.0273149	0.156568
YDR266C_idr_2	0.0166094	0.269553
YDR266C_idr_4	0.0159612	0.174177
YPL164C_idr_2	0.0216337	0.336857
YPL164C_idr_5	0.0388982	0.205039
YPR023C_idr_4	0.0110345	0.137204
YLR309C_idr_17	0.0161932	0.214076
YLR309C_idr_21	0.00552476	0.197526
YLR309C_idr_3	0.00815269	0.158863
YBR274W_idr_4	0.0240217	0.200927
YGL229C_idr_11	0.00966041	0.0773755
YGL229C_idr_3	0.0185497	0.13247
YGL229C_idr_6	0.00733293	0.0880358
YGL229C_idr_8	0.0216701	0.0742207
YFL049W_idr_5	0.015298	0.133141
YIL079C_idr_1	0.0110572	0.186007
YIL079C_idr_4	0.01468	0.0716874
YGL197W_idr_4	0.0326231	0.164206
YGL197W_idr_6	0.0321382	0.120744
YGL197W_idr_9	0.030953	0.0738483
YGL228W_idr_2	0.00855101	0.0675278
YGL228W_idr_4	0.00769095	0.0971617
YIL135C_idr_2	0.0127033	0.235011
YIL135C_idr_5	0.0193527	0.283436
YIL135C_idr_6	0.0351819	0.0676369
YIL135C_idr_8	0.0191703	0.253501
YER059W_idr_1	0.0434093	0.100158
YMR198W_idr_1	0.031296	0.191577
YBL097W_idr_10	0.0138677	0.145659
YBL097W_idr_15	0.0203892	0.135166
YBL097W_idr_8	0.00999203	0.108668
YBL097W_idr_9	0.00662871	0.119861
YOL001W_idr_4	0.052819	0.14956
YBR086C_idr_8	0.00850628	0.241839
YJR143C_idr_1	0.0145896	0.368704
YGR074W_idr_2	0.0109403	0.384857
YMR275C_idr_1	0.0513417	0.317879
YMR275C_idr_2	0.011743	0.15747
YMR275C_idr_4	0.0138863	0.170291
YMR275C_idr_5	0.0102387	0.189084
YOR066W_idr_11	0.0313846	0.126682
YOR066W_idr_2	0.0138235	0.24125
YOR066W_idr_5	0.652459	0.201534
YOR066W_idr_8	0.0429498	0.199658
YOR066W_idr_9	0.049488	0.140737
YDR338C_idr_4	0.0270825	0.0684315
YLL032C_idr_8	0.0302704	0.142884
YLR110C_idr_2	0.00759542	0.231017
YML120C_idr_1	0.00569361	0.305961
YMR266W_idr_1	0.0160056	0.251617
YMR266W_idr_2	0.0192759	0.236854
YOR198C_idr_6	0.00982657	0.184587
YOR198C_idr_8	0.00985311	0.157086
YER069W_idr_1	0.0120826	0.393283
YER069W_idr_2	0.0206878	0.233751
YDR062W_idr_1	0.00991033	0.284351
YBR105C_idr_1	0.037969	0.216112
YOR162C_idr_1	0.0213432	0.150115
YOR162C_idr_3	0.0120281	0.107395
YOR162C_idr_9	0.0200013	0.200459
YPR160W_idr_1	0.00970343	0.148046
YLR392C_idr_6	0.0122684	0.152496
YMR224C_idr_5	0.018334	0.0753134
YMR155W_idr_4	0.0549627	0.175046
YKR077W_idr_1	0.813023	0.236841
YKR077W_idr_3	0.0683207	0.139659
YHL016C_idr_3	0.0130678	0.180621
YHL016C_idr_4	0.0121131	0.21143
YNL218W_idr_2	0.0107417	0.145698
YCR091W_idr_1	0.399997	0.0860975
YPL216W_idr_14	0.0111647	0.155569
YPL216W_idr_2	0.0197283	0.224811
YPL216W_idr_4	0.0262706	0.211238
YPL216W_idr_5	0.00709958	0.0733615
YPL216W_idr_8	0.0157033	0.156998
YPL216W_idr_9	0.012044	0.0848679
YOL145C_idr_3	0.00884864	0.0517689
YBR133C_idr_12	0.0144587	0.0808717
YJR002W_idr_3	0.00468496	0.0249641
YJR002W_idr_7	0.0115529	0.317768
YIL115C_idr_10	0.0313254	0.0229241
YIL115C_idr_5	0.00851782	0.282228
YLR072W_idr_1	0.206958	0.0943225
YLR072W_idr_2	0.00972447	0.0607693
YLR072W_idr_3	0.0131596	0.188732
YGR134W_idr_7	0.0143351	0.0793225
YJL112W_idr_1	0.0116252	0.169872
YJL194W_idr_1	0.273277	0.252133
YNL306W_idr_2	0.0194911	0.366844
YER011W_idr_3	0.00270069	0.176645
YGL162W_idr_4	0.0335441	0.124835
YER087C-B_idr_1	0.00951088	0.276129
YIL063C_idr_1	0.0109286	0.0818069
YOL068C_idr_3	0.0156766	0.122547
YOR011W_idr_8	0.0139881	0.131632
YHR197W_idr_6	0.0120916	0.235624
YHR197W_idr_7	0.00625884	0.0805309
YDL053C_idr_2	0.0170452	0.214871
YDR176W_idr_1	0.0166051	0.183991
YDR176W_idr_2	0.00692412	0.0738303
YDR176W_idr_3	0.0140261	0.241186
YDR176W_idr_4	0.0269837	0.125484
YDR375C_idr_1	0.0200096	0.156401
YHR092C_idr_1	0.0255714	0.148484
YGR100W_idr_5	0.0130479	0.366635
YGR100W_idr_7	0.0169128	0.16612
YGR100W_idr_8	0.0105984	0.186291
YGR100W_idr_9	0.012741	0.143577
YMR263W_idr_1	0.0119945	0.212811
YKL148C_idr_1	0.00902866	0.459236
YDR394W_idr_1	0.0185854	0.188877
YNL273W_idr_10	0.0165584	0.235485
YNL273W_idr_11	0.00842571	0.168087
YNL273W_idr_3	0.00903079	0.0848815
YNL273W_idr_4	0.0144014	0.0803027
YNL273W_idr_7	0.00811866	0.216076
YPR185W_idr_10	0.0250359	0.218474
YJL209W_idr_1	0.0121878	0.400205
YJL059W_idr_2	0.0087899	0.148613
YGL090W_idr_2	0.0745374	0.149005
YGL090W_idr_5	0.0127342	0.0735959
YML076C_idr_1	0.0202062	0.152881
YML076C_idr_4	0.0247287	0.141283
YML076C_idr_6	0.0359704	0.148435
YLR256W_idr_1	0.0169098	0.0723771
YLR256W_idr_10	0.0603915	0.135837
YLR256W_idr_15	0.0212906	0.236424
YLR256W_idr_17	0.0133391	0.197936
YLR256W_idr_5	0.0142727	0.207884
YLR256W_idr_6	0.0152478	0.117458
YLR256W_idr_8	0.0175062	0.46979
YDR398W_idr_2	0.00932849	0.117564
YOR059C_idr_2	0.0117541	0.124899
YNL088W_idr_15	0.00665559	0.100878
YNL088W_idr_16	0.00962787	0.0430059
YLR150W_idr_10	0.0131923	0.238825
YLR150W_idr_5	0.0105017	0.294154
YLL029W_idr_1	0.0156342	0.191687
YNL167C_idr_1	0.0603619	0.0912413
YNL167C_idr_4	0.0137542	0.105553
YJL092W_idr_10	0.0467465	0.100163
YJL092W_idr_11	0.0102666	0.25959
YJL092W_idr_2	0.292288	0.244344
YJL092W_idr_4	0.0125965	0.209699
YMR190C_idr_3	0.0209688	0.0732686
YMR190C_idr_5	0.0212039	0.242114
YMR190C_idr_6	0.0342848	0.184112
YGL129C_idr_1	0.0115629	0.48975
YLR436C_idr_10	0.0365066	0.0990969
YLR436C_idr_19	0.0228681	0.149505
YLR436C_idr_2	0.0130529	0.238114
YLR436C_idr_3	0.0173615	0.0700702
YEL041W_idr_1	0.00918498	0.142596
YEL041W_idr_6	0.00775782	0.082173
YOR161C_idr_1	0.00829083	0.119258
YFL034W_idr_1	0.00986762	0.115998
YFL034W_idr_11	0.0102639	0.150318
YFL034W_idr_3	0.0141421	0.212776
YFL034W_idr_6	0.022841	0.0768616
YFL034W_idr_9	0.00786463	0.0891762
YBR169C_idr_4	0.00260851	0.258169
YGR271C-A_idr_2	0.0114468	0.110714
YNL102W_idr_5	0.145193	0.152584
YPL176C_idr_1	0.0073447	0.148923
YKL214C_idr_2	0.0154049	0.223983
YKL214C_idr_3	0.0132351	0.263018
YLR005W_idr_1	0.0106663	0.0884284
YBL020W_idr_1	0.0124409	0.197166
YOL070C_idr_1	0.141453	0.191999
YOL070C_idr_2	0.0584306	0.0977746
YOR043W_idr_1	0.0196752	0.135862
YOR043W_idr_2	0.0176419	0.159474
YOR043W_idr_4	0.0274865	0.176811
YOR043W_idr_6	0.0101649	0.18824
YKL172W_idr_2	0.00761025	0.0499522
YKL172W_idr_4	0.020785	0.177172
YNL093W_idr_2	0.0183044	0.221971
YGR211W_idr_1	0.0111306	0.164748
YGR211W_idr_2	0.00874118	0.202374
YMR167W_idr_2	0.0259636	0.128778
YNL251C_idr_2	0.0141713	0.131091
YNL251C_idr_3	0.0298817	0.144159
YNL251C_idr_4	0.0111937	0.12345
YDR037W_idr_1	0.015916	0.235164
YDR037W_idr_2	0.00967849	0.225163
YNL253W_idr_2	0.00884552	0.203412
YAL056W_idr_11	0.0162693	0.105977
YPR175W_idr_11	0.0115902	0.175242
YPR175W_idr_6	0.0185487	0.0744194
YCR037C_idr_1	0.019713	0.168658
YCR037C_idr_2	0.0125298	0.0671658
YCR037C_idr_3	0.0112771	0.191501
YLR144C_idr_1	0.0153284	0.0958693
YDR443C_idr_10	0.013691	0.179112
YDR443C_idr_12	0.0277547	0.265376
YDR443C_idr_9	0.161528	0.0787044
YDL234C_idr_6	0.00985272	0.180746
YDL234C_idr_7	0.0101381	0.0875608
YDL234C_idr_8	0.00721658	0.251566
YPL140C_idr_1	0.037442	0.311868
YDL153C_idr_1	0.00783963	0.138023
YDL153C_idr_10	0.0180129	0.0874606
YDL153C_idr_14	0.0136042	0.153063
YDL153C_idr_15	0.0195098	0.101344
YDL153C_idr_16	0.00923692	0.205253
YDL153C_idr_2	0.0181285	0.315953
YDL153C_idr_3	0.0128172	0.195651
YLL002W_idr_5	0.0175381	0.396392
YLR276C_idr_2	0.0148131	0.0725125
YLR276C_idr_4	0.0116681	0.283552
YMR233W_idr_3	0.00928433	0.216076
YIL112W_idr_1	0.00912365	0.200792
YLR422W_idr_16	0.0130334	0.0974471
YLR422W_idr_30	0.0119208	0.292417
YLR422W_idr_32	0.0123154	0.181026
YLR422W_idr_4	0.0249903	0.20843
YDR283C_idr_13	0.0144112	0.185203
YDR283C_idr_16	0.0279936	0.226827
YDR283C_idr_21	0.0218988	0.0487857
YLR183C_idr_1	0.0932037	0.144715
YLR183C_idr_2	0.216351	0.193577
YLR183C_idr_4	0.620108	0.0861616
YLR186W_idr_1	0.0272899	0.250984
YPL129W_idr_2	0.0100837	0.252746
YNL062C_idr_3	0.0105809	0.208939
YAL044C_idr_1	0.0101851	0.510465
YER158C_idr_1	0.0250466	0.17504
YER158C_idr_10	0.0426571	0.118953
YER158C_idr_2	0.0178116	0.127789
YNL142W_idr_2	0.0123238	0.252245
YDR243C_idr_1	0.00849042	0.174235
YDL214C_idr_1	0.0261246	0.0680746
YDL214C_idr_3	0.0216159	0.178867
YGL027C_idr_1	0.013869	0.23501
YLR136C_idr_3	0.0195426	0.134408
YFL004W_idr_5	0.020148	0.190365
YFL004W_idr_7	0.012356	0.155145
YPL195W_idr_4	0.0101847	0.0604143
YGR237C_idr_11	0.0154428	0.263282
YGR237C_idr_2	0.0140669	0.184923
YGR237C_idr_3	0.0208633	0.111967
YGR237C_idr_4	0.0277575	0.233148
YGR237C_idr_5	0.0266921	0.211703
YGR237C_idr_6	0.0252824	0.124864
YGR237C_idr_7	0.0299196	0.293462
YML104C_idr_1	0.0101784	0.375704
YML104C_idr_18	0.0233138	0.164796
YML104C_idr_3	0.0141874	0.148917
YML104C_idr_5	0.0114375	0.0947081
YML104C_idr_9	0.0130279	0.152357
YNL289W_idr_4	0.0428507	0.211535
YCL034W_idr_3	0.0105868	0.167912
YCL034W_idr_4	0.00858705	0.0710937
YHR051W_idr_1	0.0187192	0.605791
YDR412W_idr_3	0.0104646	0.0816737
YDR412W_idr_5	0.0127437	0.141788
YOR042W_idr_1	0.007113	0.10071
YOR042W_idr_3	0.0116496	0.23006
YOR042W_idr_4	0.0130102	0.155279
YOR042W_idr_5	0.0425864	0.116411
YNL115C_idr_1	0.0120461	0.132952
YMR039C_idr_1	0.00858454	0.172196
YMR039C_idr_4	0.00661885	0.0916581
YNL304W_idr_1	0.0462722	0.227084
YNL304W_idr_2	0.028162	0.308185
YNL304W_idr_3	0.0200727	0.101877
YOR007C_idr_2	0.0125804	0.199758
YOR244W_idr_2	0.0526436	0.146325
YMR145C_idr_1	0.00762701	0.574374
YDR501W_idr_1	0.0313591	0.139146
YDR501W_idr_2	0.593364	0.20673
YDR501W_idr_4	0.664836	0.0576113
YDR081C_idr_13	0.0124392	0.0855334
YDR081C_idr_15	0.0143558	0.113866
YDR081C_idr_4	0.0286159	0.0757982
YDR081C_idr_7	0.0120596	0.191348
YDL036C_idr_1	0.0136428	0.390207
YDR046C_idr_1	0.0154914	0.207431
YIL023C_idr_1	0.0070923	0.207113
YML117W_idr_10	0.0202912	0.0759416
YML117W_idr_4	0.0087638	0.0908007
YML117W_idr_7	0.103847	0.22009
YNL265C_idr_2	0.0113143	0.1442
YMR247C_idr_1	0.0134269	0.176774
YJL168C_idr_2	0.0143507	0.204566
YJL168C_idr_5	0.00920496	0.14968
YBR284W_idr_1	0.0110915	0.1531
YBR284W_idr_5	0.0181992	0.140076
YBR172C_idr_1	0.093076	0.0647842
YBR172C_idr_4	0.00406605	0.276803
YBR172C_idr_5	0.0127292	0.189508
YEL063C_idr_1	0.0288936	0.142633
YPL226W_idr_2	0.0162137	0.184245
YPL226W_idr_5	0.11189	0.14835
YOR124C_idr_1	0.011471	0.110159
YOR124C_idr_11	0.0264601	0.140856
YOR124C_idr_13	0.0122688	0.253724
YPL223C_idr_2	0.0176133	0.133143
YGR108W_idr_1	0.00904775	0.141371
YFR001W_idr_1	0.00965419	0.31287
YFR001W_idr_3	0.0102402	0.30814
YDR097C_idr_1	0.209129	0.0303644
YDR097C_idr_4	0.0188932	0.269585
YOR115C_idr_1	0.0144082	0.135623
YOR115C_idr_2	0.0124559	0.124917
YKR019C_idr_4	0.0154396	0.270049
YKR019C_idr_6	0.0310267	0.0468036
YKR019C_idr_9	0.0122898	0.315888
YLR130C_idr_4	0.0253689	0.0937875
YEL043W_idr_3	0.0145142	0.0918858
YEL043W_idr_6	0.0106222	0.212523
YEL043W_idr_7	0.0830392	0.0635005
YJL096W_idr_1	0.0157477	0.521935
YOL136C_idr_1	0.0132387	0.124318
YHL009C_idr_3	0.0178933	0.144907
YMR029C_idr_4	0.0081613	0.121613
YLR152C_idr_2	0.0151357	0.113157
YLR152C_idr_3	0.0101769	0.139465
YJL201W_idr_3	0.119339	0.243066
YGR090W_idr_1	0.0144408	0.0519783
YLR127C_idr_4	0.0125758	0.187433
YPR002W_idr_1	0.00990149	0.358329
YGR099W_idr_2	0.0110743	0.118603
YGR099W_idr_3	0.012307	0.311614
YCL033C_idr_1	0.0106825	0.451757
YMR124W_idr_3	0.0451077	0.0956333
YAL026C_idr_1	0.0132356	0.189555
YAL026C_idr_5	0.0121411	0.375888
YNR019W_idr_2	0.0173137	0.108669
YNR019W_idr_5	0.012132	0.217653
YDR152W_idr_5	0.0146338	0.126073
YBR068C_idr_1	0.0112074	0.146883
YBR200W_idr_1	0.0363531	0.309416
YBR200W_idr_3	0.00787928	0.120157
YBR200W_idr_5	0.0232383	0.246684
YDL110C_idr_3	0.00945796	0.151663
YHR170W_idr_6	0.00474054	0.172823
YBR212W_idr_1	0.0136711	0.134134
YBR212W_idr_15	0.00974328	0.116834
YBR212W_idr_8	0.0108605	0.112056
YGR098C_idr_1	0.0644203	0.19975
YGR098C_idr_4	0.116882	0.262741
YGR098C_idr_8	0.0132316	0.210739
YNR039C_idr_1	0.227753	0.142194
YLR443W_idr_2	0.0191191	0.150837
YHR118C_idr_3	0.997801	0.089512
YKL068W_idr_1	0.00518523	0.129291
YKR100C_idr_5	0.00923875	0.113806
YDR490C_idr_1	0.0105363	0.106076
YDR490C_idr_10	0.0255116	0.206276
YDR490C_idr_8	0.0189315	0.186607
YDR001C_idr_1	0.0301902	0.121854
YBL061C_idr_2	0.0231956	0.125648
YDR119W_idr_2	0.00909584	0.162314
YIR011C_idr_1	0.0110028	0.13046
YGL140C_idr_3	0.017113	0.224643
YGL140C_idr_5	0.0233975	0.151109
YGL140C_idr_6	0.00923528	0.114804
YGL140C_idr_9	0.0293641	0.163671
YFL016C_idr_1	0.0213664	0.446509
YFL016C_idr_3	0.00715965	0.0833787
YFL016C_idr_4	0.0150927	0.196297
YNL176C_idr_1	0.00909548	0.0341159
YNL176C_idr_4	0.0135626	0.21335
YPL070W_idr_1	0.0801623	0.19267
YPL070W_idr_5	0.0137254	0.205307
YPL070W_idr_7	0.0175334	0.256428
YPL070W_idr_8	0.0524858	0.0953058
YBR014C_idr_4	0.00494858	0.196928
YER161C_idr_1	0.0201942	0.326954
YER161C_idr_2	0.014439	0.133196
YHR196W_idr_4	0.0164494	0.109554
YHR196W_idr_6	0.0126563	0.167255
YPL004C_idr_1	0.0194311	0.256913
YPL004C_idr_2	0.0166164	0.0619779
YDL070W_idr_1	0.00844827	0.114674
YDL070W_idr_2	0.00454503	0.162733
YDL070W_idr_4	0.0211235	0.151698
YNL004W_idr_1	0.0243314	0.167455
YNL004W_idr_3	0.00944537	0.129683
YGR152C_idr_1	0.0204512	0.179224
YNL293W_idr_1	0.0342098	0.074274
YNL293W_idr_7	0.0189629	0.213095
YER122C_idr_2	0.00911471	0.0642118
YOL004W_idr_1	0.013098	0.0830287
YOL004W_idr_14	0.0112185	0.183057
YOL004W_idr_7	0.00921021	0.170459
YOL004W_idr_8	0.0428701	0.118873
YOL004W_idr_9	0.00789202	0.0731798
YBR054W_idr_4	0.0149888	0.16157
YPR026W_idr_1	0.0183953	0.151773
YKR099W_idr_3	0.0535621	0.0954988
YKR099W_idr_4	0.047898	0.12794
YKR099W_idr_5	0.0165131	0.158396
YLL003W_idr_1	0.00704749	0.186281
YLL003W_idr_2	0.295602	0.179137
YLL003W_idr_7	0.0633159	0.198404
