# Supplementary material for: Identifying molecular features that are associated with biological function of intrinsically disordered protein regions
Source: eLife. 2021 Feb 22;10:e60220. doi: 10.7554/eLife.60220 (PMC7932695; doi:10.7554/eLife.60220)
Supplement: Figure 2—source data 1. — idr_name_protein_coordinates.txt defines IDR names as amino acid coordinates in each protein. heldout_idr_probability_cdc28_mito.csv is the FAIDR probability for IDRs that were not included in the training set (‘held-out IDRs’). total_idr_expt_db_overlap_lai_2009_cdc28.csv is the binary summary of whether or not each IDR is phosphorylated by Cdc28 according to experimental data mapped from protein coordinates to each IDR (data compiled by Lai et al., 2012). total_idr_expt_db_overlap_vogtle_2009_mitochondrial_nterm.csv is the binary summary of whether or not each IDR is a mitochondrial N-terminal targeting signal according to experimental data mapped from protein coordinates to each IDR (based on a proteome-wide experimental study by Vögtle et al., 2009). [file elife-60220-fig2-data1.zip › Fig2-ROC-source-data/idr_name_protein_coordinates.csv]

protein_names	idr_name	start	end
YAL001C	YAL001C_idr_2	267	322
YAL001C	YAL001C_idr_3	415	555
YAL001C	YAL001C_idr_5	631	738
YAL002W	YAL002W_idr_1	1	64
YAL009W	YAL009W_idr_1	1	43
YAL010C	YAL010C_idr_2	321	401
YAL011W	YAL011W_idr_1	1	62
YAL011W	YAL011W_idr_3	180	449
YAL011W	YAL011W_idr_4	496	535
YAL013W	YAL013W_idr_1	1	174
YAL014C	YAL014C_idr_2	89	123
YAL015C	YAL015C_idr_1	1	48
YAL015C	YAL015C_idr_4	365	399
YAL016W	YAL016W_idr_1	1	33
YAL017W	YAL017W_idr_1	1	143
YAL017W	YAL017W_idr_7	879	1088
YAL017W	YAL017W_idr_9	170	384
YAL017W	YAL017W_idr_11	409	449
YAL019W	YAL019W_idr_1	1	79
YAL019W	YAL019W_idr_4	109	277
YAL019W	YAL019W_idr_5	317	351
YAL019W	YAL019W_idr_8	373	559
YAL021C	YAL021C_idr_1	1	30
YAL021C	YAL021C_idr_4	103	138
YAL021C	YAL021C_idr_5	191	233
YAL022C	YAL022C_idr_1	1	66
YAL022C	YAL022C_idr_3	286	326
YAL023C	YAL023C_idr_1	1	58
YAL024C	YAL024C_idr_3	198	302
YAL024C	YAL024C_idr_5	307	371
YAL024C	YAL024C_idr_8	465	1054
YAL024C	YAL024C_idr_9	1068	1184
YAL025C	YAL025C_idr_3	226	306
YAL026C	YAL026C_idr_1	1	173
YAL026C	YAL026C_idr_5	1243	1355
YAL028W	YAL028W_idr_1	1	56
YAL028W	YAL028W_idr_5	75	351
YAL029C	YAL029C_idr_9	928	1112
YAL031C	YAL031C_idr_2	412	676
YAL031C	YAL031C_idr_3	692	760
YAL032C	YAL032C_idr_2	344	379
YAL032C	YAL032C_idr_6	121	157
YAL032C	YAL032C_idr_8	241	281
YAL034C	YAL034C_idr_2	37	126
YAL034C	YAL034C_idr_4	228	286
YAL035W	YAL035W_idr_1	1	191
YAL035W	YAL035W_idr_4	203	398
YAL039C	YAL039C_idr_1	1	70
YAL040C	YAL040C_idr_1	1	46
YAL040C	YAL040C_idr_3	398	580
YAL041W	YAL041W_idr_1	1	36
YAL041W	YAL041W_idr_7	75	137
YAL041W	YAL041W_idr_8	245	274
YAL041W	YAL041W_idr_13	638	761
YAL043C	YAL043C_idr_2	333	421
YAL043C	YAL043C_idr_7	484	572
YAL044C	YAL044C_idr_1	1	31
YAL046C	YAL046C_idr_1	1	33
YAL047C	YAL047C_idr_3	7	39
YAL047C	YAL047C_idr_6	218	281
YAL048C	YAL048C_idr_4	616	662
YAL051W	YAL051W_idr_1	1	61
YAL051W	YAL051W_idr_7	888	1025
YAL051W	YAL051W_idr_10	109	183
YAL053W	YAL053W_idr_1	1	31
YAL053W	YAL053W_idr_6	657	783
YAL054C	YAL054C_idr_1	1	47
YAL056W	YAL056W_idr_10	456	494
YAL056W	YAL056W_idr_11	606	685
YAL058W	YAL058W_idr_2	252	283
YAL059W	YAL059W_idr_3	168	212
YAL061W	YAL061W_idr_2	387	417
YAR002W	YAR002W_idr_2	48	119
YAR002W	YAR002W_idr_4	149	530
YAR007C	YAR007C_idr_2	120	179
YAR008W	YAR008W_idr_1	107	137
YAR014C	YAR014C_idr_3	172	257
YAR014C	YAR014C_idr_4	330	372
YAR014C	YAR014C_idr_7	386	455
YAR014C	YAR014C_idr_9	461	513
YAR014C	YAR014C_idr_11	520	680
YAR014C	YAR014C_idr_20	132	161
YAR018C	YAR018C_idr_3	362	435
YAR019C	YAR019C_idr_2	287	382
YAR019C	YAR019C_idr_3	553	604
YAR019C	YAR019C_idr_6	931	968
YAR042W	YAR042W_idr_5	627	797
YAR042W	YAR042W_idr_13	240	280
YAR042W	YAR042W_idr_14	384	559
YAR042W	YAR042W_idr_15	561	593
YBL002W	YBL002W_idr_1	1	36
YBL004W	YBL004W_idr_27	1823	1862
YBL004W	YBL004W_idr_32	2437	2493
YBL004W	YBL004W_idr_38	711	763
YBL005W	YBL005W_idr_2	49	194
YBL005W	YBL005W_idr_7	852	936
YBL007C	YBL007C_idr_4	537	653
YBL007C	YBL007C_idr_5	715	1244
YBL007C	YBL007C_idr_7	133	254
YBL007C	YBL007C_idr_13	415	497
YBL008W	YBL008W_idr_1	430	479
YBL008W	YBL008W_idr_4	513	554
YBL009W	YBL009W_idr_2	24	369
YBL010C	YBL010C_idr_1	1	42
YBL011W	YBL011W_idr_1	1	36
YBL011W	YBL011W_idr_2	607	668
YBL011W	YBL011W_idr_3	683	759
YBL014C	YBL014C_idr_2	557	610
YBL014C	YBL014C_idr_5	779	894
YBL014C	YBL014C_idr_10	71	100
YBL017C	YBL017C_idr_4	1477	1579
YBL019W	YBL019W_idr_5	395	490
YBL020W	YBL020W_idr_1	1	33
YBL021C	YBL021C_idr_1	1	35
YBL022C	YBL022C_idr_1	1	173
YBL022C	YBL022C_idr_3	843	891
YBL023C	YBL023C_idr_1	1	81
YBL023C	YBL023C_idr_3	117	189
YBL023C	YBL023C_idr_8	708	751
YBL024W	YBL024W_idr_2	415	453
YBL024W	YBL024W_idr_3	651	684
YBL029W	YBL029W_idr_3	233	263
YBL031W	YBL031W_idr_8	212	269
YBL031W	YBL031W_idr_9	288	338
YBL032W	YBL032W_idr_1	1	40
YBL032W	YBL032W_idr_2	121	151
YBL032W	YBL032W_idr_3	337	381
YBL034C	YBL034C_idr_5	975	1223
YBL034C	YBL034C_idr_10	232	315
YBL034C	YBL034C_idr_14	557	792
YBL035C	YBL035C_idr_2	75	198
YBL037W	YBL037W_idr_4	669	759
YBL042C	YBL042C_idr_1	1	65
YBL043W	YBL043W_idr_4	88	135
YBL046W	YBL046W_idr_5	188	441
YBL047C	YBL047C_idr_2	361	655
YBL047C	YBL047C_idr_8	713	753
YBL047C	YBL047C_idr_11	776	1284
YBL047C	YBL047C_idr_12	86	124
YBL047C	YBL047C_idr_13	1296	1341
YBL047C	YBL047C_idr_20	221	265
YBL051C	YBL051C_idr_1	1	80
YBL051C	YBL051C_idr_2	168	296
YBL051C	YBL051C_idr_4	364	604
YBL051C	YBL051C_idr_8	618	668
YBL052C	YBL052C_idr_2	579	831
YBL052C	YBL052C_idr_4	29	111
YBL052C	YBL052C_idr_5	135	165
YBL052C	YBL052C_idr_9	214	263
YBL054W	YBL054W_idr_1	1	71
YBL054W	YBL054W_idr_2	147	393
YBL055C	YBL055C_idr_1	1	31
YBL056W	YBL056W_idr_2	307	468
YBL057C	YBL057C_idr_2	34	77
YBL058W	YBL058W_idr_2	48	144
YBL058W	YBL058W_idr_7	303	344
YBL060W	YBL060W_idr_1	1	93
YBL060W	YBL060W_idr_5	273	321
YBL060W	YBL060W_idr_9	373	420
YBL061C	YBL061C_idr_2	29	168
YBL063W	YBL063W_idr_1	1	48
YBL063W	YBL063W_idr_2	448	507
YBL063W	YBL063W_idr_4	543	587
YBL063W	YBL063W_idr_7	605	635
YBL063W	YBL063W_idr_36	940	992
YBL063W	YBL063W_idr_38	1004	1111
YBL064C	YBL064C_idr_1	1	40
YBL066C	YBL066C_idr_1	1	51
YBL066C	YBL066C_idr_4	123	167
YBL066C	YBL066C_idr_9	786	1122
YBL067C	YBL067C_idr_2	211	263
YBL067C	YBL067C_idr_6	314	347
YBL067C	YBL067C_idr_13	695	747
YBL069W	YBL069W_idr_1	1	42
YBL075C	YBL075C_idr_2	607	644
YBL079W	YBL079W_idr_1	1	100
YBL079W	YBL079W_idr_2	711	760
YBL079W	YBL079W_idr_3	795	838
YBL079W	YBL079W_idr_14	472	512
YBL081W	YBL081W_idr_2	33	133
YBL081W	YBL081W_idr_3	156	254
YBL081W	YBL081W_idr_4	256	356
YBL084C	YBL084C_idr_3	213	388
YBL085W	YBL085W_idr_3	901	980
YBL085W	YBL085W_idr_4	79	222
YBL085W	YBL085W_idr_6	290	740
YBL086C	YBL086C_idr_3	117	151
YBL086C	YBL086C_idr_4	213	301
YBL086C	YBL086C_idr_5	360	447
YBL088C	YBL088C_idr_7	760	804
YBL088C	YBL088C_idr_14	1224	1270
YBL088C	YBL088C_idr_21	1415	1444
YBL088C	YBL088C_idr_22	1446	1478
YBL088C	YBL088C_idr_25	1506	1544
YBL088C	YBL088C_idr_37	2161	2195
YBL088C	YBL088C_idr_41	2381	2423
YBL088C	YBL088C_idr_43	2708	2739
YBL091C-A	YBL091C-A_idr_1	134	166
YBL091C	YBL091C_idr_1	1	54
YBL093C	YBL093C_idr_2	180	220
YBL097W	YBL097W_idr_8	109	158
YBL097W	YBL097W_idr_9	226	388
YBL097W	YBL097W_idr_10	416	457
YBL097W	YBL097W_idr_15	519	585
YBL099W	YBL099W_idr_1	1	40
YBL101C	YBL101C_idr_1	1	190
YBL101C	YBL101C_idr_3	744	829
YBL101C	YBL101C_idr_4	891	1117
YBL101C	YBL101C_idr_7	237	310
YBL101C	YBL101C_idr_9	404	440
YBL101C	YBL101C_idr_10	458	509
YBL101C	YBL101C_idr_12	654	687
YBL102W	YBL102W_idr_2	25	67
YBL103C	YBL103C_idr_3	33	287
YBL103C	YBL103C_idr_4	370	469
YBL104C	YBL104C_idr_3	963	995
YBL104C	YBL104C_idr_7	432	492
YBL104C	YBL104C_idr_11	890	939
YBL105C	YBL105C_idr_3	540	816
YBL105C	YBL105C_idr_7	68	97
YBL105C	YBL105C_idr_13	322	362
YBL106C	YBL106C_idr_2	976	1010
YBL106C	YBL106C_idr_10	915	959
YBR001C	YBR001C_idr_2	6	57
YBR003W	YBR003W_idr_3	267	303
YBR005W	YBR005W_idr_5	178	213
YBR007C	YBR007C_idr_1	1	535
YBR010W	YBR010W_idr_1	1	39
YBR014C	YBR014C_idr_4	36	81
YBR016W	YBR016W_idr_1	1	105
YBR021W	YBR021W_idr_1	1	66
YBR021W	YBR021W_idr_3	597	633
YBR023C	YBR023C_idr_1	1	45
YBR023C	YBR023C_idr_2	496	624
YBR023C	YBR023C_idr_11	71	162
YBR024W	YBR024W_idr_1	1	82
YBR028C	YBR028C_idr_1	1	40
YBR028C	YBR028C_idr_2	43	119
YBR029C	YBR029C_idr_1	1	55
YBR030W	YBR030W_idr_3	399	430
YBR033W	YBR033W_idr_1	1	51
YBR033W	YBR033W_idr_2	93	191
YBR033W	YBR033W_idr_4	210	349
YBR033W	YBR033W_idr_7	737	768
YBR033W	YBR033W_idr_8	852	889
YBR037C	YBR037C_idr_1	1	76
YBR038W	YBR038W_idr_1	1	228
YBR039W	YBR039W_idr_1	1	30
YBR041W	YBR041W_idr_1	1	39
YBR042C	YBR042C_idr_1	1	40
YBR043C	YBR043C_idr_1	1	85
YBR043C	YBR043C_idr_2	315	424
YBR045C	YBR045C_idr_9	220	280
YBR049C	YBR049C_idr_1	1	400
YBR049C	YBR049C_idr_2	571	686
YBR054W	YBR054W_idr_4	315	344
YBR055C	YBR055C_idr_3	165	198
YBR055C	YBR055C_idr_8	36	71
YBR059C	YBR059C_idr_2	331	1108
YBR060C	YBR060C_idr_1	1	239
YBR065C	YBR065C_idr_2	125	188
YBR065C	YBR065C_idr_4	324	364
YBR068C	YBR068C_idr_1	1	87
YBR069C	YBR069C_idr_1	1	87
YBR073W	YBR073W_idr_1	1	38
YBR073W	YBR073W_idr_2	848	909
YBR073W	YBR073W_idr_7	42	102
YBR073W	YBR073W_idr_8	152	229
YBR073W	YBR073W_idr_9	231	277
YBR074W	YBR074W_idr_1	1	51
YBR074W	YBR074W_idr_2	520	619
YBR078W	YBR078W_idr_2	356	420
YBR079C	YBR079C_idr_3	809	964
YBR079C	YBR079C_idr_6	499	550
YBR079C	YBR079C_idr_8	614	645
YBR081C	YBR081C_idr_6	1224	1332
YBR081C	YBR081C_idr_7	77	175
YBR081C	YBR081C_idr_8	186	442
YBR081C	YBR081C_idr_9	553	733
YBR081C	YBR081C_idr_10	756	844
YBR081C	YBR081C_idr_11	866	897
YBR083W	YBR083W_idr_5	67	124
YBR084W	YBR084W_idr_1	1	33
YBR086C	YBR086C_idr_8	594	946
YBR089C-A	YBR089C-A_idr_1	1	33
YBR095C	YBR095C_idr_5	242	285
YBR095C	YBR095C_idr_7	401	430
YBR097W	YBR097W_idr_2	919	1033
YBR097W	YBR097W_idr_7	1383	1420
YBR097W	YBR097W_idr_9	363	420
YBR097W	YBR097W_idr_13	788	846
YBR098W	YBR098W_idr_5	37	68
YBR098W	YBR098W_idr_6	84	371
YBR102C	YBR102C_idr_1	1	173
YBR102C	YBR102C_idr_2	270	314
YBR102C	YBR102C_idr_3	456	528
YBR103W	YBR103W_idr_2	106	141
YBR105C	YBR105C_idr_1	1	52
YBR108W	YBR108W_idr_2	35	67
YBR108W	YBR108W_idr_4	76	924
YBR112C	YBR112C_idr_2	513	966
YBR114W	YBR114W_idr_1	1	149
YBR115C	YBR115C_idr_2	1358	1392
YBR122C	YBR122C_idr_2	112	145
YBR123C	YBR123C_idr_5	514	614
YBR129C	YBR129C_idr_2	21	59
YBR129C	YBR129C_idr_4	156	205
YBR130C	YBR130C_idr_6	369	425
YBR131W	YBR131W_idr_2	279	317
YBR131W	YBR131W_idr_3	372	406
YBR132C	YBR132C_idr_1	1	80
YBR133C	YBR133C_idr_12	687	744
YBR135W	YBR135W_idr_2	113	149
YBR136W	YBR136W_idr_12	8	41
YBR136W	YBR136W_idr_25	1997	2037
YBR138C	YBR138C_idr_6	10	43
YBR138C	YBR138C_idr_7	84	119
YBR138C	YBR138C_idr_10	268	302
YBR139W	YBR139W_idr_1	1	31
YBR140C	YBR140C_idr_2	598	645
YBR140C	YBR140C_idr_6	840	1040
YBR140C	YBR140C_idr_11	1324	1360
YBR140C	YBR140C_idr_25	1935	2047
YBR140C	YBR140C_idr_26	2297	2327
YBR140C	YBR140C_idr_30	2621	2663
YBR140C	YBR140C_idr_38	3043	3092
YBR140C	YBR140C_idr_42	357	580
YBR142W	YBR142W_idr_6	63	168
YBR142W	YBR142W_idr_12	673	712
YBR147W	YBR147W_idr_4	102	161
YBR150C	YBR150C_idr_1	1	102
YBR150C	YBR150C_idr_2	146	265
YBR150C	YBR150C_idr_7	846	1067
YBR151W	YBR151W_idr_1	1	31
YBR152W	YBR152W_idr_1	1	30
YBR152W	YBR152W_idr_3	58	91
YBR156C	YBR156C_idr_2	41	640
YBR158W	YBR158W_idr_1	1	159
YBR162C	YBR162C_idr_3	169	216
YBR163W	YBR163W_idr_2	40	91
YBR163W	YBR163W_idr_6	403	453
YBR168W	YBR168W_idr_1	1	33
YBR168W	YBR168W_idr_4	250	302
YBR169C	YBR169C_idr_4	643	693
YBR170C	YBR170C_idr_1	81	114
YBR172C	YBR172C_idr_1	1	201
YBR172C	YBR172C_idr_4	283	635
YBR172C	YBR172C_idr_5	708	740
YBR179C	YBR179C_idr_1	1	31
YBR179C	YBR179C_idr_3	42	84
YBR180W	YBR180W_idr_1	1	92
YBR182C	YBR182C_idr_16	135	181
YBR185C	YBR185C_idr_1	1	49
YBR187W	YBR187W_idr_1	1	34
YBR187W	YBR187W_idr_2	134	184
YBR197C	YBR197C_idr_3	44	90
YBR198C	YBR198C_idr_1	1	56
YBR198C	YBR198C_idr_2	81	141
YBR199W	YBR199W_idr_2	43	79
YBR200W	YBR200W_idr_1	1	70
YBR200W	YBR200W_idr_3	220	280
YBR200W	YBR200W_idr_5	406	476
YBR202W	YBR202W_idr_4	810	845
YBR203W	YBR203W_idr_2	366	407
YBR203W	YBR203W_idr_4	426	461
YBR203W	YBR203W_idr_19	20	103
YBR203W	YBR203W_idr_22	114	180
YBR205W	YBR205W_idr_1	1	63
YBR207W	YBR207W_idr_2	41	119
YBR207W	YBR207W_idr_4	421	465
YBR212W	YBR212W_idr_1	1	31
YBR212W	YBR212W_idr_8	77	106
YBR212W	YBR212W_idr_15	434	501
YBR214W	YBR214W_idr_1	1	94
YBR214W	YBR214W_idr_2	404	481
YBR215W	YBR215W_idr_1	1	449
YBR215W	YBR215W_idr_4	488	574
YBR216C	YBR216C_idr_3	130	168
YBR217W	YBR217W_idr_1	1	97
YBR221C	YBR221C_idr_1	1	34
YBR223C	YBR223C_idr_1	1	75
YBR225W	YBR225W_idr_2	354	391
YBR225W	YBR225W_idr_4	506	552
YBR225W	YBR225W_idr_5	569	608
YBR225W	YBR225W_idr_6	654	684
YBR225W	YBR225W_idr_10	38	74
YBR227C	YBR227C_idr_1	1	36
YBR227C	YBR227C_idr_3	301	331
YBR227C	YBR227C_idr_12	81	123
YBR231C	YBR231C_idr_1	1	104
YBR231C	YBR231C_idr_3	187	230
YBR233W	YBR233W_idr_1	1	62
YBR235W	YBR235W_idr_1	1	58
YBR235W	YBR235W_idr_2	654	694
YBR235W	YBR235W_idr_5	860	1047
YBR236C	YBR236C_idr_1	1	103
YBR237W	YBR237W_idr_2	28	135
YBR237W	YBR237W_idr_4	148	192
YBR237W	YBR237W_idr_6	653	750
YBR238C	YBR238C_idr_4	65	128
YBR238C	YBR238C_idr_7	595	626
YBR239C	YBR239C_idr_1	1	35
YBR239C	YBR239C_idr_2	77	223
YBR240C	YBR240C_idr_2	71	152
YBR240C	YBR240C_idr_3	174	228
YBR245C	YBR245C_idr_3	758	813
YBR245C	YBR245C_idr_4	819	876
YBR245C	YBR245C_idr_5	1060	1129
YBR245C	YBR245C_idr_12	142	180
YBR245C	YBR245C_idr_13	656	740
YBR247C	YBR247C_idr_5	71	123
YBR250W	YBR250W_idr_1	1	47
YBR255W	YBR255W_idr_3	214	510
YBR260C	YBR260C_idr_5	302	462
YBR267W	YBR267W_idr_5	62	154
YBR269C	YBR269C_idr_1	1	34
YBR270C	YBR270C_idr_1	1	232
YBR270C	YBR270C_idr_3	247	289
YBR271W	YBR271W_idr_2	6	49
YBR273C	YBR273C_idr_2	112	150
YBR273C	YBR273C_idr_5	329	417
YBR274W	YBR274W_idr_4	344	415
YBR275C	YBR275C_idr_1	1	191
YBR275C	YBR275C_idr_2	1268	1681
YBR275C	YBR275C_idr_8	1768	1833
YBR276C	YBR276C_idr_4	539	575
YBR278W	YBR278W_idr_2	102	181
YBR279W	YBR279W_idr_6	355	445
YBR284W	YBR284W_idr_1	1	54
YBR284W	YBR284W_idr_5	90	125
YBR287W	YBR287W_idr_3	184	239
YBR288C	YBR288C_idr_2	159	194
YBR289W	YBR289W_idr_1	1	331
YBR289W	YBR289W_idr_6	663	716
YBR289W	YBR289W_idr_9	828	905
YBR290W	YBR290W_idr_2	7	82
YCL004W	YCL004W_idr_1	1	41
YCL008C	YCL008C_idr_2	160	229
YCL009C	YCL009C_idr_1	1	33
YCL010C	YCL010C_idr_2	74	117
YCL011C	YCL011C_idr_1	1	118
YCL011C	YCL011C_idr_3	299	343
YCL014W	YCL014W_idr_1	1	38
YCL014W	YCL014W_idr_8	683	1636
YCL017C	YCL017C_idr_1	1	40
YCL017C	YCL017C_idr_2	56	88
YCL024W	YCL024W_idr_4	367	933
YCL025C	YCL025C_idr_1	1	52
YCL025C	YCL025C_idr_2	70	112
YCL027W	YCL027W_idr_1	1	34
YCL027W	YCL027W_idr_10	309	435
YCL028W	YCL028W_idr_1	1	39
YCL028W	YCL028W_idr_2	58	405
YCL029C	YCL029C_idr_2	79	199
YCL031C	YCL031C_idr_4	219	253
YCL031C	YCL031C_idr_6	261	292
YCL032W	YCL032W_idr_2	151	249
YCL033C	YCL033C_idr_1	1	33
YCL034W	YCL034W_idr_3	158	203
YCL034W	YCL034W_idr_4	299	354
YCL036W	YCL036W_idr_4	168	207
YCL037C	YCL037C_idr_1	1	248
YCL037C	YCL037C_idr_4	400	434
YCL043C	YCL043C_idr_2	491	522
YCL048W	YCL048W_idr_1	1	34
YCL048W	YCL048W_idr_7	406	455
YCL051W	YCL051W_idr_1	1	35
YCL051W	YCL051W_idr_5	49	125
YCL051W	YCL051W_idr_6	143	403
YCL051W	YCL051W_idr_7	412	513
YCL051W	YCL051W_idr_8	515	578
YCL054W	YCL054W_idr_5	332	390
YCL054W	YCL054W_idr_6	417	655
YCL055W	YCL055W_idr_1	1	35
YCL057W	YCL057W_idr_1	1	32
YCL059C	YCL059C_idr_3	229	316
YCL061C	YCL061C_idr_3	797	836
YCL061C	YCL061C_idr_4	854	1096
YCL061C	YCL061C_idr_8	69	122
YCL061C	YCL061C_idr_9	145	282
YCL061C	YCL061C_idr_10	284	470
YCL061C	YCL061C_idr_12	486	761
YCL067C	YCL067C_idr_4	100	129
YCR003W	YCR003W_idr_1	1	61
YCR004C	YCR004C_idr_2	207	244
YCR008W	YCR008W_idr_1	1	307
YCR010C	YCR010C_idr_1	1	41
YCR011C	YCR011C_idr_1	1	42
YCR014C	YCR014C_idr_2	116	167
YCR014C	YCR014C_idr_6	465	494
YCR016W	YCR016W_idr_2	18	112
YCR016W	YCR016W_idr_4	212	250
YCR017C	YCR017C_idr_3	225	254
YCR023C	YCR023C_idr_3	253	343
YCR023C	YCR023C_idr_5	572	611
YCR026C	YCR026C_idr_3	643	707
YCR028C	YCR028C_idr_2	468	512
YCR030C	YCR030C_idr_5	236	612
YCR032W	YCR032W_idr_21	1193	1231
YCR032W	YCR032W_idr_29	1297	1370
YCR032W	YCR032W_idr_30	1410	1445
YCR032W	YCR032W_idr_31	1502	1551
YCR033W	YCR033W_idr_1	1	483
YCR033W	YCR033W_idr_2	554	620
YCR033W	YCR033W_idr_4	723	900
YCR033W	YCR033W_idr_5	923	1226
YCR034W	YCR034W_idr_2	302	347
YCR037C	YCR037C_idr_1	38	153
YCR037C	YCR037C_idr_2	195	275
YCR037C	YCR037C_idr_3	407	436
YCR039C	YCR039C_idr_4	100	129
YCR042C	YCR042C_idr_7	1164	1202
YCR042C	YCR042C_idr_9	1304	1367
YCR042C	YCR042C_idr_18	300	330
YCR042C	YCR042C_idr_20	776	806
YCR047C	YCR047C_idr_2	207	238
YCR048W	YCR048W_idr_2	32	82
YCR048W	YCR048W_idr_3	131	171
YCR048W	YCR048W_idr_5	328	357
YCR052W	YCR052W_idr_2	129	180
YCR052W	YCR052W_idr_3	272	302
YCR054C	YCR054C_idr_2	404	438
YCR057C	YCR057C_idr_2	856	923
YCR061W	YCR061W_idr_1	1	68
YCR061W	YCR061W_idr_2	206	294
YCR065W	YCR065W_idr_1	1	103
YCR065W	YCR065W_idr_2	197	455
YCR065W	YCR065W_idr_4	533	564
YCR066W	YCR066W_idr_3	116	183
YCR066W	YCR066W_idr_4	213	271
YCR066W	YCR066W_idr_6	406	487
YCR067C	YCR067C_idr_2	383	1065
YCR068W	YCR068W_idr_1	1	52
YCR069W	YCR069W_idr_1	1	42
YCR071C	YCR071C_idr_1	1	42
YCR073C	YCR073C_idr_1	1	63
YCR073C	YCR073C_idr_6	676	722
YCR073C	YCR073C_idr_7	943	1027
YCR077C	YCR077C_idr_2	403	471
YCR077C	YCR077C_idr_7	12	45
YCR077C	YCR077C_idr_8	48	277
YCR077C	YCR077C_idr_11	314	385
YCR081W	YCR081W_idr_7	419	465
YCR081W	YCR081W_idr_17	1037	1071
YCR084C	YCR084C_idr_2	93	143
YCR088W	YCR088W_idr_3	143	532
YCR089W	YCR089W_idr_1	1	1599
YCR091W	YCR091W_idr_1	1	315
YCR092C	YCR092C_idr_1	1	125
YCR093W	YCR093W_idr_2	989	1077
YCR093W	YCR093W_idr_3	1276	1370
YCR093W	YCR093W_idr_18	736	782
YDL001W	YDL001W_idr_1	1	119
YDL002C	YDL002C_idr_4	161	203
YDL003W	YDL003W_idr_2	148	330
YDL003W	YDL003W_idr_4	391	481
YDL005C	YDL005C_idr_2	109	431
YDL007W	YDL007W_idr_1	1	37
YDL008W	YDL008W_idr_2	113	162
YDL010W	YDL010W_idr_3	39	109
YDL012C	YDL012C_idr_1	1	82
YDL014W	YDL014W_idr_1	1	82
YDL019C	YDL019C_idr_7	391	585
YDL019C	YDL019C_idr_12	656	895
YDL020C	YDL020C_idr_6	96	126
YDL020C	YDL020C_idr_11	213	424
YDL022W	YDL022W_idr_1	1	32
YDL025C	YDL025C_idr_1	1	292
YDL025C	YDL025C_idr_4	590	620
YDL028C	YDL028C_idr_1	1	431
YDL028C	YDL028C_idr_4	732	764
YDL030W	YDL030W_idr_8	354	392
YDL031W	YDL031W_idr_1	1	131
YDL031W	YDL031W_idr_6	879	924
YDL031W	YDL031W_idr_9	938	995
YDL031W	YDL031W_idr_11	560	604
YDL031W	YDL031W_idr_14	616	672
YDL031W	YDL031W_idr_17	708	785
YDL035C	YDL035C_idr_4	339	381
YDL035C	YDL035C_idr_6	416	609
YDL035C	YDL035C_idr_7	784	815
YDL035C	YDL035C_idr_9	891	951
YDL036C	YDL036C_idr_1	1	91
YDL040C	YDL040C_idr_3	626	675
YDL042C	YDL042C_idr_1	1	109
YDL042C	YDL042C_idr_2	180	216
YDL048C	YDL048C_idr_2	59	133
YDL048C	YDL048C_idr_3	144	256
YDL051W	YDL051W_idr_2	221	275
YDL052C	YDL052C_idr_1	1	32
YDL052C	YDL052C_idr_2	252	303
YDL053C	YDL053C_idr_1	1	33
YDL053C	YDL053C_idr_2	53	105
YDL054C	YDL054C_idr_4	234	266
YDL056W	YDL056W_idr_2	113	341
YDL058W	YDL058W_idr_2	95	127
YDL058W	YDL058W_idr_4	449	487
YDL058W	YDL058W_idr_7	717	1790
YDL060W	YDL060W_idr_1	1	66
YDL060W	YDL060W_idr_2	317	487
YDL063C	YDL063C_idr_1	1	35
YDL063C	YDL063C_idr_4	305	338
YDL065C	YDL065C_idr_1	1	68
YDL065C	YDL065C_idr_2	81	136
YDL070W	YDL070W_idr_1	1	132
YDL070W	YDL070W_idr_2	433	520
YDL070W	YDL070W_idr_4	585	638
YDL073W	YDL073W_idr_3	663	801
YDL073W	YDL073W_idr_13	349	379
YDL074C	YDL074C_idr_4	196	262
YDL076C	YDL076C_idr_1	1	65
YDL079C	YDL079C_idr_4	87	142
YDL080C	YDL080C_idr_3	574	604
YDL081C	YDL081C_idr_2	67	106
YDL084W	YDL084W_idr_1	1	57
YDL085W	YDL085W_idr_1	1	59
YDL088C	YDL088C_idr_1	1	49
YDL088C	YDL088C_idr_2	63	103
YDL088C	YDL088C_idr_3	121	172
YDL088C	YDL088C_idr_4	197	263
YDL088C	YDL088C_idr_6	401	461
YDL089W	YDL089W_idr_4	360	484
YDL090C	YDL090C_idr_1	1	35
YDL095W	YDL095W_idr_1	1	52
YDL095W	YDL095W_idr_3	747	783
YDL099W	YDL099W_idr_1	1	249
YDL101C	YDL101C_idr_1	1	30
YDL101C	YDL101C_idr_2	141	191
YDL102W	YDL102W_idr_1	1	98
YDL105W	YDL105W_idr_1	1	41
YDL105W	YDL105W_idr_2	155	213
YDL106C	YDL106C_idr_1	1	78
YDL106C	YDL106C_idr_2	129	207
YDL106C	YDL106C_idr_4	292	331
YDL106C	YDL106C_idr_5	415	454
YDL106C	YDL106C_idr_7	466	559
YDL109C	YDL109C_idr_5	419	459
YDL110C	YDL110C_idr_3	116	150
YDL113C	YDL113C_idr_1	1	153
YDL113C	YDL113C_idr_6	497	538
YDL115C	YDL115C_idr_3	77	107
YDL115C	YDL115C_idr_5	190	272
YDL115C	YDL115C_idr_6	288	323
YDL117W	YDL117W_idr_2	74	429
YDL120W	YDL120W_idr_1	1	61
YDL122W	YDL122W_idr_5	59	94
YDL122W	YDL122W_idr_6	144	191
YDL122W	YDL122W_idr_7	273	309
YDL122W	YDL122W_idr_8	512	668
YDL122W	YDL122W_idr_9	743	809
YDL123W	YDL123W_idr_1	74	140
YDL126C	YDL126C_idr_1	1	31
YDL126C	YDL126C_idr_7	791	835
YDL127W	YDL127W_idr_2	173	299
YDL129W	YDL129W_idr_6	191	244
YDL130W	YDL130W_idr_2	66	106
YDL132W	YDL132W_idr_9	710	742
YDL133W	YDL133W_idr_1	1	63
YDL133W	YDL133W_idr_2	91	125
YDL134C	YDL134C_idr_2	20	59
YDL138W	YDL138W_idr_1	1	84
YDL138W	YDL138W_idr_2	574	664
YDL138W	YDL138W_idr_4	677	714
YDL138W	YDL138W_idr_6	724	763
YDL139C	YDL139C_idr_6	172	203
YDL140C	YDL140C_idr_21	1449	1733
YDL142C	YDL142C_idr_1	1	61
YDL145C	YDL145C_idr_2	811	895
YDL146W	YDL146W_idr_2	417	491
YDL148C	YDL148C_idr_6	288	372
YDL148C	YDL148C_idr_13	770	810
YDL148C	YDL148C_idr_14	14	48
YDL148C	YDL148C_idr_18	171	203
YDL149W	YDL149W_idr_3	28	288
YDL149W	YDL149W_idr_4	786	819
YDL149W	YDL149W_idr_5	848	997
YDL150W	YDL150W_idr_3	38	67
YDL150W	YDL150W_idr_4	98	195
YDL150W	YDL150W_idr_6	207	291
YDL150W	YDL150W_idr_7	318	351
YDL153C	YDL153C_idr_1	1	34
YDL153C	YDL153C_idr_2	494	534
YDL153C	YDL153C_idr_3	551	588
YDL153C	YDL153C_idr_10	43	118
YDL153C	YDL153C_idr_14	161	200
YDL153C	YDL153C_idr_15	304	443
YDL153C	YDL153C_idr_16	448	492
YDL155W	YDL155W_idr_1	1	146
YDL156W	YDL156W_idr_2	33	124
YDL159W	YDL159W_idr_1	1	179
YDL160C	YDL160C_idr_1	1	41
YDL160C	YDL160C_idr_2	422	506
YDL161W	YDL161W_idr_2	157	368
YDL161W	YDL161W_idr_4	372	454
YDL164C	YDL164C_idr_1	1	137
YDL167C	YDL167C_idr_2	608	719
YDL167C	YDL167C_idr_10	382	577
YDL171C	YDL171C_idr_1	1	40
YDL171C	YDL171C_idr_6	1557	1637
YDL173W	YDL173W_idr_4	105	149
YDL173W	YDL173W_idr_7	249	292
YDL174C	YDL174C_idr_1	1	57
YDL174C	YDL174C_idr_2	59	97
YDL175C	YDL175C_idr_1	1	32
YDL175C	YDL175C_idr_5	209	344
YDL178W	YDL178W_idr_1	1	51
YDL179W	YDL179W_idr_2	175	286
YDL188C	YDL188C_idr_1	1	68
YDL189W	YDL189W_idr_3	120	182
YDL189W	YDL189W_idr_4	184	452
YDL194W	YDL194W_idr_1	1	80
YDL194W	YDL194W_idr_2	852	884
YDL194W	YDL194W_idr_4	574	675
YDL194W	YDL194W_idr_5	691	726
YDL194W	YDL194W_idr_7	737	766
YDL195W	YDL195W_idr_3	474	503
YDL195W	YDL195W_idr_6	744	1166
YDL199C	YDL199C_idr_1	1	101
YDL199C	YDL199C_idr_2	578	687
YDL201W	YDL201W_idr_1	1	36
YDL203C	YDL203C_idr_1	1	231
YDL204W	YDL204W_idr_2	224	272
YDL206W	YDL206W_idr_3	212	278
YDL206W	YDL206W_idr_6	326	484
YDL207W	YDL207W_idr_2	4	41
YDL207W	YDL207W_idr_4	141	242
YDL209C	YDL209C_idr_2	233	271
YDL209C	YDL209C_idr_5	300	339
YDL212W	YDL212W_idr_3	174	210
YDL213C	YDL213C_idr_1	1	73
YDL214C	YDL214C_idr_1	1	353
YDL214C	YDL214C_idr_3	664	699
YDL216C	YDL216C_idr_2	305	355
YDL216C	YDL216C_idr_4	368	404
YDL218W	YDL218W_idr_8	276	317
YDL220C	YDL220C_idr_6	246	337
YDL222C	YDL222C_idr_2	217	272
YDL223C	YDL223C_idr_1	1	532
YDL223C	YDL223C_idr_3	544	596
YDL223C	YDL223C_idr_4	617	1046
YDL224C	YDL224C_idr_1	1	97
YDL224C	YDL224C_idr_2	179	526
YDL225W	YDL225W_idr_2	57	90
YDL225W	YDL225W_idr_4	343	449
YDL225W	YDL225W_idr_5	514	551
YDL226C	YDL226C_idr_4	305	352
YDL226C	YDL226C_idr_5	133	241
YDL231C	YDL231C_idr_1	1	57
YDL231C	YDL231C_idr_6	415	461
YDL231C	YDL231C_idr_7	628	675
YDL231C	YDL231C_idr_10	1037	1085
YDL233W	YDL233W_idr_1	1	137
YDL233W	YDL233W_idr_2	307	340
YDL233W	YDL233W_idr_3	402	458
YDL234C	YDL234C_idr_3	200	229
YDL234C	YDL234C_idr_6	306	350
YDL234C	YDL234C_idr_7	471	502
YDL234C	YDL234C_idr_8	701	746
YDL235C	YDL235C_idr_2	98	129
YDL239C	YDL239C_idr_1	1	31
YDL239C	YDL239C_idr_9	72	108
YDL240W	YDL240W_idr_2	966	1017
YDL240W	YDL240W_idr_7	510	660
YDL240W	YDL240W_idr_9	678	725
YDR001C	YDR001C_idr_1	1	31
YDR002W	YDR002W_idr_1	1	74
YDR003W	YDR003W_idr_5	178	210
YDR004W	YDR004W_idr_5	341	377
YDR005C	YDR005C_idr_1	57	93
YDR005C	YDR005C_idr_3	148	220
YDR005C	YDR005C_idr_4	346	395
YDR006C	YDR006C_idr_1	1	147
YDR006C	YDR006C_idr_3	149	249
YDR006C	YDR006C_idr_5	261	375
YDR006C	YDR006C_idr_10	812	862
YDR011W	YDR011W_idr_1	1	102
YDR011W	YDR011W_idr_5	464	493
YDR011W	YDR011W_idr_6	809	846
YDR014W	YDR014W_idr_1	1	104
YDR014W	YDR014W_idr_2	122	155
YDR014W	YDR014W_idr_5	220	249
YDR017C	YDR017C_idr_1	1	53
YDR017C	YDR017C_idr_4	975	1022
YDR017C	YDR017C_idr_6	70	319
YDR017C	YDR017C_idr_8	393	481
YDR017C	YDR017C_idr_10	490	541
YDR017C	YDR017C_idr_12	558	747
YDR026C	YDR026C_idr_2	38	73
YDR026C	YDR026C_idr_3	75	267
YDR027C	YDR027C_idr_1	1	105
YDR027C	YDR027C_idr_2	171	200
YDR027C	YDR027C_idr_7	717	751
YDR028C	YDR028C_idr_1	1	73
YDR028C	YDR028C_idr_2	77	154
YDR028C	YDR028C_idr_6	232	331
YDR028C	YDR028C_idr_7	333	989
YDR033W	YDR033W_idr_5	278	320
YDR034C	YDR034C_idr_1	1	156
YDR034C	YDR034C_idr_3	195	336
YDR034C	YDR034C_idr_4	575	609
YDR036C	YDR036C_idr_1	1	34
YDR037W	YDR037W_idr_1	1	31
YDR037W	YDR037W_idr_2	33	68
YDR040C	YDR040C_idr_4	409	444
YDR040C	YDR040C_idr_7	1054	1091
YDR043C	YDR043C_idr_2	6	151
YDR046C	YDR046C_idr_1	1	51
YDR049W	YDR049W_idr_3	39	69
YDR049W	YDR049W_idr_4	123	184
YDR049W	YDR049W_idr_8	400	429
YDR049W	YDR049W_idr_9	550	614
YDR052C	YDR052C_idr_1	1	58
YDR052C	YDR052C_idr_2	61	103
YDR052C	YDR052C_idr_7	325	654
YDR054C	YDR054C_idr_2	187	295
YDR055W	YDR055W_idr_1	1	31
YDR055W	YDR055W_idr_2	358	425
YDR057W	YDR057W_idr_10	498	532
YDR060W	YDR060W_idr_1	1	49
YDR060W	YDR060W_idr_6	111	205
YDR060W	YDR060W_idr_8	505	547
YDR060W	YDR060W_idr_10	792	830
YDR060W	YDR060W_idr_12	863	1009
YDR062W	YDR062W_idr_1	1	40
YDR067C	YDR067C_idr_2	193	224
YDR068W	YDR068W_idr_1	1	39
YDR068W	YDR068W_idr_4	242	310
YDR069C	YDR069C_idr_5	329	557
YDR072C	YDR072C_idr_3	359	408
YDR074W	YDR074W_idr_6	851	896
YDR077W	YDR077W_idr_1	1	335
YDR080W	YDR080W_idr_1	1	97
YDR081C	YDR081C_idr_4	670	815
YDR081C	YDR081C_idr_7	859	925
YDR081C	YDR081C_idr_13	465	559
YDR081C	YDR081C_idr_15	573	606
YDR083W	YDR083W_idr_3	12	109
YDR083W	YDR083W_idr_4	347	376
YDR085C	YDR085C_idr_6	398	505
YDR088C	YDR088C_idr_6	199	240
YDR088C	YDR088C_idr_7	344	382
YDR089W	YDR089W_idr_1	200	248
YDR089W	YDR089W_idr_3	708	741
YDR089W	YDR089W_idr_10	596	631
YDR090C	YDR090C_idr_2	224	283
YDR093W	YDR093W_idr_1	1	200
YDR093W	YDR093W_idr_4	742	773
YDR093W	YDR093W_idr_7	1064	1106
YDR093W	YDR093W_idr_9	1471	1612
YDR096W	YDR096W_idr_3	355	760
YDR097C	YDR097C_idr_1	1	272
YDR097C	YDR097C_idr_4	1171	1222
YDR099W	YDR099W_idr_2	240	273
YDR103W	YDR103W_idr_1	1	169
YDR103W	YDR103W_idr_7	241	376
YDR104C	YDR104C_idr_5	1149	1191
YDR104C	YDR104C_idr_9	116	152
YDR104C	YDR104C_idr_10	158	411
YDR104C	YDR104C_idr_12	420	449
YDR105C	YDR105C_idr_2	346	390
YDR108W	YDR108W_idr_8	375	405
YDR108W	YDR108W_idr_10	580	612
YDR109C	YDR109C_idr_1	1	33
YDR110W	YDR110W_idr_1	1	38
YDR110W	YDR110W_idr_5	455	520
YDR113C	YDR113C_idr_1	1	65
YDR113C	YDR113C_idr_6	71	105
YDR115W	YDR115W_idr_1	1	50
YDR116C	YDR116C_idr_1	1	51
YDR117C	YDR117C_idr_3	182	235
YDR119W	YDR119W_idr_2	154	241
YDR119W	YDR119W_idr_4	739	768
YDR120C	YDR120C_idr_1	1	35
YDR120C	YDR120C_idr_2	93	123
YDR121W	YDR121W_idr_2	125	196
YDR122W	YDR122W_idr_1	1	112
YDR122W	YDR122W_idr_4	468	1017
YDR124W	YDR124W_idr_7	232	299
YDR128W	YDR128W_idr_4	542	610
YDR128W	YDR128W_idr_5	642	732
YDR128W	YDR128W_idr_9	880	994
YDR129C	YDR129C_idr_2	92	130
YDR132C	YDR132C_idr_3	274	312
YDR135C	YDR135C_idr_3	855	931
YDR137W	YDR137W_idr_5	64	125
YDR137W	YDR137W_idr_9	343	480
YDR138W	YDR138W_idr_7	607	752
YDR141C	YDR141C_idr_23	228	267
YDR143C	YDR143C_idr_1	1	42
YDR143C	YDR143C_idr_3	167	234
YDR143C	YDR143C_idr_4	288	610
YDR144C	YDR144C_idr_1	1	31
YDR144C	YDR144C_idr_3	483	578
YDR145W	YDR145W_idr_1	1	32
YDR145W	YDR145W_idr_2	84	163
YDR145W	YDR145W_idr_5	234	413
YDR146C	YDR146C_idr_3	210	284
YDR146C	YDR146C_idr_7	300	490
YDR147W	YDR147W_idr_1	1	85
YDR147W	YDR147W_idr_3	455	488
YDR148C	YDR148C_idr_1	1	68
YDR148C	YDR148C_idr_2	152	235
YDR150W	YDR150W_idr_1	1	91
YDR150W	YDR150W_idr_2	113	2565
YDR150W	YDR150W_idr_4	2687	2748
YDR151C	YDR151C_idr_1	1	32
YDR151C	YDR151C_idr_2	56	146
YDR151C	YDR151C_idr_4	160	200
YDR151C	YDR151C_idr_5	275	325
YDR152W	YDR152W_idr_5	234	265
YDR153C	YDR153C_idr_3	198	411
YDR156W	YDR156W_idr_3	107	137
YDR159W	YDR159W_idr_1	1	164
YDR159W	YDR159W_idr_2	1144	1191
YDR159W	YDR159W_idr_3	1194	1284
YDR159W	YDR159W_idr_8	551	725
YDR159W	YDR159W_idr_10	813	871
YDR159W	YDR159W_idr_12	1084	1129
YDR160W	YDR160W_idr_1	1	46
YDR160W	YDR160W_idr_3	181	273
YDR162C	YDR162C_idr_1	1	54
YDR162C	YDR162C_idr_2	71	107
YDR162C	YDR162C_idr_3	177	227
YDR163W	YDR163W_idr_4	50	79
YDR164C	YDR164C_idr_5	546	587
YDR164C	YDR164C_idr_6	667	724
YDR166C	YDR166C_idr_4	29	96
YDR166C	YDR166C_idr_8	388	448
YDR167W	YDR167W_idr_1	1	61
YDR167W	YDR167W_idr_2	139	174
YDR168W	YDR168W_idr_4	187	228
YDR168W	YDR168W_idr_5	466	506
YDR169C	YDR169C_idr_1	1	35
YDR169C	YDR169C_idr_2	122	268
YDR169C	YDR169C_idr_3	272	503
YDR170C	YDR170C_idr_1	1	250
YDR170C	YDR170C_idr_2	753	818
YDR170C	YDR170C_idr_3	1015	1067
YDR170C	YDR170C_idr_4	1201	1266
YDR170C	YDR170C_idr_9	1704	1818
YDR170C	YDR170C_idr_15	428	496
YDR170C	YDR170C_idr_17	680	740
YDR171W	YDR171W_idr_3	21	50
YDR171W	YDR171W_idr_4	93	134
YDR171W	YDR171W_idr_5	159	211
YDR172W	YDR172W_idr_1	1	250
YDR173C	YDR173C_idr_4	283	314
YDR174W	YDR174W_idr_2	54	109
YDR174W	YDR174W_idr_3	182	246
YDR175C	YDR175C_idr_1	1	38
YDR176W	YDR176W_idr_1	1	32
YDR176W	YDR176W_idr_2	96	224
YDR176W	YDR176W_idr_3	361	390
YDR176W	YDR176W_idr_4	415	497
YDR179W-A	YDR179W-A_idr_1	1	62
YDR180W	YDR180W_idr_8	1171	1201
YDR180W	YDR180W_idr_12	27	178
YDR182W	YDR182W_idr_1	1	37
YDR186C	YDR186C_idr_11	742	809
YDR192C	YDR192C_idr_1	1	418
YDR194C	YDR194C_idr_3	25	103
YDR194C	YDR194C_idr_4	568	664
YDR195W	YDR195W_idr_3	195	279
YDR195W	YDR195W_idr_5	293	370
YDR200C	YDR200C_idr_1	1	157
YDR200C	YDR200C_idr_4	297	362
YDR200C	YDR200C_idr_10	536	576
YDR205W	YDR205W_idr_9	343	381
YDR206W	YDR206W_idr_3	583	884
YDR207C	YDR207C_idr_1	1	32
YDR207C	YDR207C_idr_4	378	465
YDR207C	YDR207C_idr_7	505	764
YDR207C	YDR207C_idr_9	39	72
YDR207C	YDR207C_idr_10	93	154
YDR207C	YDR207C_idr_11	158	189
YDR207C	YDR207C_idr_13	201	250
YDR207C	YDR207C_idr_16	262	327
YDR208W	YDR208W_idr_1	1	371
YDR208W	YDR208W_idr_5	649	690
YDR210W	YDR210W_idr_1	1	42
YDR211W	YDR211W_idr_3	482	541
YDR213W	YDR213W_idr_1	1	46
YDR213W	YDR213W_idr_2	87	601
YDR214W	YDR214W_idr_2	160	208
YDR216W	YDR216W_idr_6	169	270
YDR216W	YDR216W_idr_10	292	339
YDR216W	YDR216W_idr_17	447	485
YDR216W	YDR216W_idr_20	522	560
YDR216W	YDR216W_idr_35	1202	1280
YDR217C	YDR217C_idr_6	35	109
YDR217C	YDR217C_idr_8	122	780
YDR217C	YDR217C_idr_10	889	994
YDR217C	YDR217C_idr_11	1012	1064
YDR218C	YDR218C_idr_6	343	374
YDR223W	YDR223W_idr_1	1	36
YDR223W	YDR223W_idr_12	408	439
YDR224C	YDR224C_idr_1	1	36
YDR227W	YDR227W_idr_1	1	805
YDR227W	YDR227W_idr_10	890	971
YDR227W	YDR227W_idr_15	1110	1173
YDR227W	YDR227W_idr_16	1202	1233
YDR228C	YDR228C_idr_2	141	183
YDR228C	YDR228C_idr_4	194	395
YDR228C	YDR228C_idr_7	499	546
YDR229W	YDR229W_idr_1	1	31
YDR229W	YDR229W_idr_2	51	91
YDR229W	YDR229W_idr_3	315	453
YDR232W	YDR232W_idr_1	1	64
YDR233C	YDR233C_idr_2	218	295
YDR239C	YDR239C_idr_1	1	410
YDR239C	YDR239C_idr_3	432	549
YDR239C	YDR239C_idr_9	738	768
YDR240C	YDR240C_idr_1	1	37
YDR240C	YDR240C_idr_2	301	366
YDR243C	YDR243C_idr_1	1	108
YDR244W	YDR244W_idr_3	15	64
YDR244W	YDR244W_idr_6	77	161
YDR247W	YDR247W_idr_2	49	85
YDR247W	YDR247W_idr_4	345	461
YDR249C	YDR249C_idr_1	1	48
YDR251W	YDR251W_idr_2	346	830
YDR254W	YDR254W_idr_3	286	373
YDR258C	YDR258C_idr_1	1	34
YDR258C	YDR258C_idr_2	63	93
YDR259C	YDR259C_idr_2	8	39
YDR259C	YDR259C_idr_3	162	214
YDR259C	YDR259C_idr_4	349	383
YDR260C	YDR260C_idr_3	42	76
YDR261C	YDR261C_idr_1	1	40
YDR261C	YDR261C_idr_3	503	562
YDR263C	YDR263C_idr_2	373	430
YDR265W	YDR265W_idr_2	234	280
YDR266C	YDR266C_idr_1	1	58
YDR266C	YDR266C_idr_2	315	379
YDR266C	YDR266C_idr_4	454	634
YDR268W	YDR268W_idr_1	1	31
YDR270W	YDR270W_idr_2	960	1004
YDR273W	YDR273W_idr_1	1	82
YDR277C	YDR277C_idr_1	1	69
YDR277C	YDR277C_idr_2	94	124
YDR277C	YDR277C_idr_3	335	405
YDR279W	YDR279W_idr_4	311	343
YDR282C	YDR282C_idr_1	1	99
YDR283C	YDR283C_idr_13	1496	1535
YDR283C	YDR283C_idr_16	151	227
YDR283C	YDR283C_idr_21	667	767
YDR285W	YDR285W_idr_7	737	818
YDR285W	YDR285W_idr_8	838	875
YDR285W	YDR285W_idr_12	26	97
YDR285W	YDR285W_idr_13	129	174
YDR289C	YDR289C_idr_4	255	300
YDR289C	YDR289C_idr_7	357	404
YDR291W	YDR291W_idr_5	189	238
YDR292C	YDR292C_idr_2	121	293
YDR293C	YDR293C_idr_3	1158	1207
YDR293C	YDR293C_idr_7	39	337
YDR293C	YDR293C_idr_10	461	533
YDR295C	YDR295C_idr_3	180	209
YDR297W	YDR297W_idr_3	318	349
YDR299W	YDR299W_idr_3	502	533
YDR299W	YDR299W_idr_4	16	56
YDR299W	YDR299W_idr_6	85	164
YDR299W	YDR299W_idr_9	345	400
YDR301W	YDR301W_idr_1	151	191
YDR301W	YDR301W_idr_6	442	491
YDR303C	YDR303C_idr_3	51	162
YDR303C	YDR303C_idr_5	195	262
YDR306C	YDR306C_idr_3	20	105
YDR309C	YDR309C_idr_2	81	111
YDR310C	YDR310C_idr_1	1	79
YDR310C	YDR310C_idr_6	150	811
YDR311W	YDR311W_idr_11	117	170
YDR311W	YDR311W_idr_16	392	421
YDR312W	YDR312W_idr_2	251	319
YDR312W	YDR312W_idr_4	379	453
YDR313C	YDR313C_idr_2	98	160
YDR314C	YDR314C_idr_1	1	58
YDR316W	YDR316W_idr_6	442	471
YDR320C	YDR320C_idr_1	1	139
YDR320C	YDR320C_idr_3	178	218
YDR320C	YDR320C_idr_6	235	366
YDR321W	YDR321W_idr_1	1	51
YDR323C	YDR323C_idr_2	28	59
YDR323C	YDR323C_idr_6	422	457
YDR324C	YDR324C_idr_2	665	727
YDR325W	YDR325W_idr_5	493	569
YDR325W	YDR325W_idr_9	906	1035
YDR326C	YDR326C_idr_1	1	625
YDR326C	YDR326C_idr_4	761	845
YDR326C	YDR326C_idr_6	1015	1057
YDR326C	YDR326C_idr_7	1223	1268
YDR326C	YDR326C_idr_10	1373	1404
YDR328C	YDR328C_idr_2	39	71
YDR329C	YDR329C_idr_4	174	216
YDR330W	YDR330W_idr_2	46	90
YDR330W	YDR330W_idr_5	148	204
YDR330W	YDR330W_idr_7	371	408
YDR331W	YDR331W_idr_1	1	32
YDR332W	YDR332W_idr_3	408	447
YDR333C	YDR333C_idr_5	11	183
YDR333C	YDR333C_idr_7	222	264
YDR334W	YDR334W_idr_3	546	684
YDR334W	YDR334W_idr_9	1401	1500
YDR334W	YDR334W_idr_10	67	264
YDR334W	YDR334W_idr_14	313	345
YDR334W	YDR334W_idr_16	392	421
YDR334W	YDR334W_idr_17	423	519
YDR335W	YDR335W_idr_8	1168	1224
YDR337W	YDR337W_idr_1	1	35
YDR338C	YDR338C_idr_4	61	217
YDR342C	YDR342C_idr_1	1	51
YDR343C	YDR343C_idr_1	1	51
YDR345C	YDR345C_idr_1	1	46
YDR346C	YDR346C_idr_2	206	236
YDR346C	YDR346C_idr_3	362	392
YDR348C	YDR348C_idr_1	1	233
YDR348C	YDR348C_idr_3	376	499
YDR349C	YDR349C_idr_1	1	43
YDR349C	YDR349C_idr_5	470	506
YDR349C	YDR349C_idr_7	514	568
YDR350C	YDR350C_idr_5	638	670
YDR351W	YDR351W_idr_1	1	432
YDR351W	YDR351W_idr_2	434	496
YDR352W	YDR352W_idr_3	105	140
YDR352W	YDR352W_idr_4	285	317
YDR356W	YDR356W_idr_2	29	61
YDR356W	YDR356W_idr_4	76	132
YDR356W	YDR356W_idr_5	150	765
YDR356W	YDR356W_idr_7	772	804
YDR358W	YDR358W_idr_2	176	232
YDR358W	YDR358W_idr_3	321	439
YDR359C	YDR359C_idr_1	1	31
YDR359C	YDR359C_idr_4	816	881
YDR359C	YDR359C_idr_6	890	982
YDR359C	YDR359C_idr_9	82	311
YDR359C	YDR359C_idr_11	410	645
YDR361C	YDR361C_idr_1	1	45
YDR362C	YDR362C_idr_1	1	150
YDR363W	YDR363W_idr_4	50	194
YDR363W	YDR363W_idr_7	316	379
YDR365C	YDR365C_idr_4	579	628
YDR365C	YDR365C_idr_5	48	141
YDR365C	YDR365C_idr_6	202	243
YDR365C	YDR365C_idr_7	370	408
YDR365C	YDR365C_idr_12	439	507
YDR369C	YDR369C_idr_5	601	665
YDR369C	YDR369C_idr_6	684	854
YDR369C	YDR369C_idr_10	330	365
YDR369C	YDR369C_idr_12	372	557
YDR370C	YDR370C_idr_3	29	62
YDR372C	YDR372C_idr_1	1	63
YDR374C	YDR374C_idr_2	69	142
YDR375C	YDR375C_idr_1	1	35
YDR379W	YDR379W_idr_2	130	629
YDR379W	YDR379W_idr_5	664	779
YDR381W	YDR381W_idr_1	1	73
YDR381W	YDR381W_idr_2	161	215
YDR382W	YDR382W_idr_1	72	110
YDR384C	YDR384C_idr_1	1	37
YDR386W	YDR386W_idr_2	85	131
YDR386W	YDR386W_idr_3	229	339
YDR387C	YDR387C_idr_1	1	30
YDR388W	YDR388W_idr_3	288	401
YDR389W	YDR389W_idr_1	1	112
YDR389W	YDR389W_idr_3	397	654
YDR390C	YDR390C_idr_5	551	636
YDR392W	YDR392W_idr_2	95	132
YDR393W	YDR393W_idr_3	22	60
YDR393W	YDR393W_idr_4	91	133
YDR393W	YDR393W_idr_7	346	398
YDR394W	YDR394W_idr_1	1	39
YDR395W	YDR395W_idr_4	862	895
YDR398W	YDR398W_idr_2	559	643
YDR406W	YDR406W_idr_1	1	108
YDR406W	YDR406W_idr_9	476	505
YDR406W	YDR406W_idr_10	825	876
YDR407C	YDR407C_idr_8	184	271
YDR407C	YDR407C_idr_9	343	398
YDR409W	YDR409W_idr_2	102	172
YDR409W	YDR409W_idr_4	446	857
YDR409W	YDR409W_idr_6	875	904
YDR411C	YDR411C_idr_4	291	341
YDR412W	YDR412W_idr_3	97	133
YDR412W	YDR412W_idr_5	172	213
YDR416W	YDR416W_idr_2	820	859
YDR419W	YDR419W_idr_2	516	627
YDR420W	YDR420W_idr_1	1	1283
YDR420W	YDR420W_idr_6	1690	1722
YDR420W	YDR420W_idr_8	1741	1773
YDR420W	YDR420W_idr_12	1293	1359
YDR420W	YDR420W_idr_15	1421	1463
YDR420W	YDR420W_idr_18	1522	1562
YDR421W	YDR421W_idr_6	782	888
YDR421W	YDR421W_idr_8	66	222
YDR422C	YDR422C_idr_1	1	30
YDR422C	YDR422C_idr_4	293	339
YDR422C	YDR422C_idr_5	359	392
YDR422C	YDR422C_idr_6	411	449
YDR422C	YDR422C_idr_8	565	650
YDR422C	YDR422C_idr_9	676	759
YDR422C	YDR422C_idr_17	142	207
YDR423C	YDR423C_idr_1	1	45
YDR423C	YDR423C_idr_4	125	174
YDR425W	YDR425W_idr_1	1	117
YDR425W	YDR425W_idr_6	465	530
YDR429C	YDR429C_idr_2	131	187
YDR432W	YDR432W_idr_1	1	120
YDR432W	YDR432W_idr_2	276	414
YDR436W	YDR436W_idr_1	1	391
YDR438W	YDR438W_idr_2	77	107
YDR440W	YDR440W_idr_1	1	53
YDR440W	YDR440W_idr_2	83	185
YDR443C	YDR443C_idr_9	305	818
YDR443C	YDR443C_idr_10	830	866
YDR443C	YDR443C_idr_12	872	908
YDR444W	YDR444W_idr_4	435	517
YDR444W	YDR444W_idr_6	649	687
YDR446W	YDR446W_idr_1	1	59
YDR448W	YDR448W_idr_4	310	354
YDR451C	YDR451C_idr_1	1	32
YDR451C	YDR451C_idr_3	46	171
YDR451C	YDR451C_idr_4	225	333
YDR452W	YDR452W_idr_1	1	37
YDR456W	YDR456W_idr_1	1	52
YDR456W	YDR456W_idr_4	493	585
YDR457W	YDR457W_idr_7	1211	1286
YDR457W	YDR457W_idr_14	1400	1432
YDR457W	YDR457W_idr_17	1577	1609
YDR457W	YDR457W_idr_19	1621	1651
YDR457W	YDR457W_idr_22	1740	1784
YDR457W	YDR457W_idr_25	1867	2230
YDR457W	YDR457W_idr_26	2233	2333
YDR457W	YDR457W_idr_30	2388	2453
YDR457W	YDR457W_idr_31	2507	2541
YDR457W	YDR457W_idr_33	2625	2658
YDR457W	YDR457W_idr_42	692	727
YDR457W	YDR457W_idr_44	904	948
YDR458C	YDR458C_idr_3	45	311
YDR459C	YDR459C_idr_6	345	374
YDR460W	YDR460W_idr_2	217	250
YDR462W	YDR462W_idr_1	1	36
YDR463W	YDR463W_idr_5	40	85
YDR463W	YDR463W_idr_7	100	134
YDR463W	YDR463W_idr_10	325	443
YDR464W	YDR464W_idr_1	1	648
YDR464W	YDR464W_idr_3	1355	1435
YDR464W	YDR464W_idr_4	653	787
YDR464W	YDR464W_idr_5	799	844
YDR464W	YDR464W_idr_7	889	1164
YDR464W	YDR464W_idr_9	1200	1330
YDR465C	YDR465C_idr_4	153	189
YDR466W	YDR466W_idr_3	321	496
YDR466W	YDR466W_idr_6	665	789
YDR466W	YDR466W_idr_8	800	850
YDR468C	YDR468C_idr_3	94	124
YDR469W	YDR469W_idr_2	57	108
YDR470C	YDR470C_idr_2	46	90
YDR472W	YDR472W_idr_1	1	42
YDR473C	YDR473C_idr_1	1	39
YDR475C	YDR475C_idr_3	663	876
YDR475C	YDR475C_idr_4	29	63
YDR475C	YDR475C_idr_8	315	375
YDR475C	YDR475C_idr_9	485	587
YDR477W	YDR477W_idr_1	1	47
YDR477W	YDR477W_idr_3	393	510
YDR478W	YDR478W_idr_3	123	166
YDR479C	YDR479C_idr_1	1	74
YDR479C	YDR479C_idr_4	475	554
YDR480W	YDR480W_idr_9	233	274
YDR481C	YDR481C_idr_1	1	56
YDR483W	YDR483W_idr_1	1	100
YDR484W	YDR484W_idr_6	8	38
YDR484W	YDR484W_idr_8	290	329
YDR485C	YDR485C_idr_1	1	588
YDR485C	YDR485C_idr_2	621	652
YDR488C	YDR488C_idr_2	8	68
YDR488C	YDR488C_idr_3	89	126
YDR489W	YDR489W_idr_1	1	51
YDR490C	YDR490C_idr_1	1	115
YDR490C	YDR490C_idr_6	733	766
YDR490C	YDR490C_idr_8	420	461
YDR490C	YDR490C_idr_10	472	532
YDR494W	YDR494W_idr_2	36	88
YDR495C	YDR495C_idr_1	1	50
YDR495C	YDR495C_idr_9	69	123
YDR496C	YDR496C_idr_1	1	116
YDR497C	YDR497C_idr_1	1	75
YDR498C	YDR498C_idr_5	320	383
YDR499W	YDR499W_idr_3	26	61
YDR499W	YDR499W_idr_4	148	183
YDR501W	YDR501W_idr_1	1	41
YDR501W	YDR501W_idr_2	44	88
YDR501W	YDR501W_idr_4	226	408
YDR505C	YDR505C_idr_2	34	534
YDR507C	YDR507C_idr_5	366	1040
YDR508C	YDR508C_idr_1	1	72
YDR508C	YDR508C_idr_2	91	142
YDR513W	YDR513W_idr_1	1	34
YDR515W	YDR515W_idr_1	1	267
YDR515W	YDR515W_idr_4	408	447
YDR517W	YDR517W_idr_8	285	372
YDR520C	YDR520C_idr_1	1	66
YDR520C	YDR520C_idr_3	110	240
YDR520C	YDR520C_idr_9	680	726
YDR522C	YDR522C_idr_2	435	478
YDR523C	YDR523C_idr_2	295	423
YDR524C	YDR524C_idr_4	100	166
YDR524C	YDR524C_idr_8	403	482
YDR527W	YDR527W_idr_1	8	106
YDR527W	YDR527W_idr_4	118	247
YEL001C	YEL001C_idr_1	1	36
YEL005C	YEL005C_idr_2	186	238
YEL007W	YEL007W_idr_2	89	153
YEL007W	YEL007W_idr_3	228	410
YEL007W	YEL007W_idr_8	461	666
YEL009C	YEL009C_idr_1	1	86
YEL009C	YEL009C_idr_3	139	198
YEL012W	YEL012W_idr_2	155	218
YEL015W	YEL015W_idr_3	64	104
YEL015W	YEL015W_idr_5	131	272
YEL017W	YEL017W_idr_2	73	135
YEL022W	YEL022W_idr_2	876	906
YEL022W	YEL022W_idr_3	963	1016
YEL022W	YEL022W_idr_7	1239	1275
YEL022W	YEL022W_idr_9	1407	1459
YEL022W	YEL022W_idr_12	33	69
YEL022W	YEL022W_idr_13	233	323
YEL022W	YEL022W_idr_17	759	790
YEL024W	YEL024W_idr_1	1	30
YEL031W	YEL031W_idr_2	904	952
YEL031W	YEL031W_idr_11	839	873
YEL032W	YEL032W_idr_9	743	899
YEL036C	YEL036C_idr_1	1	45
YEL036C	YEL036C_idr_3	418	495
YEL037C	YEL037C_idr_1	76	143
YEL037C	YEL037C_idr_2	191	255
YEL037C	YEL037C_idr_3	309	347
YEL040W	YEL040W_idr_3	346	458
YEL041W	YEL041W_idr_1	1	48
YEL041W	YEL041W_idr_6	430	495
YEL042W	YEL042W_idr_2	7	50
YEL043W	YEL043W_idr_3	143	201
YEL043W	YEL043W_idr_6	367	396
YEL043W	YEL043W_idr_7	490	956
YEL050C	YEL050C_idr_1	1	31
YEL051W	YEL051W_idr_2	205	256
YEL052W	YEL052W_idr_1	1	31
YEL052W	YEL052W_idr_5	440	476
YEL053C	YEL053C_idr_2	498	529
YEL055C	YEL055C_idr_3	694	806
YEL060C	YEL060C_idr_2	41	119
YEL061C	YEL061C_idr_1	1	33
YEL061C	YEL061C_idr_6	509	572
YEL061C	YEL061C_idr_9	848	882
YEL061C	YEL061C_idr_11	922	1000
YEL062W	YEL062W_idr_4	364	431
YEL062W	YEL062W_idr_5	497	572
YEL063C	YEL063C_idr_1	1	81
YEL064C	YEL064C_idr_1	1	66
YER002W	YER002W_idr_2	70	106
YER005W	YER005W_idr_5	570	613
YER006W	YER006W_idr_1	1	49
YER006W	YER006W_idr_7	462	520
YER008C	YER008C_idr_1	1	79
YER008C	YER008C_idr_8	233	640
YER008C	YER008C_idr_14	883	921
YER011W	YER011W_idr_3	87	254
YER013W	YER013W_idr_4	321	358
YER013W	YER013W_idr_7	389	473
YER013W	YER013W_idr_9	1107	1145
YER013W	YER013W_idr_17	240	296
YER016W	YER016W_idr_2	125	194
YER016W	YER016W_idr_4	281	344
YER017C	YER017C_idr_1	1	109
YER019C-A	YER019C-A_idr_1	1	41
YER019W	YER019W_idr_1	1	33
YER020W	YER020W_idr_1	1	112
YER021W	YER021W_idr_3	489	523
YER022W	YER022W_idr_8	33	90
YER022W	YER022W_idr_10	133	194
YER024W	YER024W_idr_2	804	845
YER024W	YER024W_idr_3	850	923
YER024W	YER024W_idr_8	448	484
YER024W	YER024W_idr_11	743	788
YER025W	YER025W_idr_1	1	69
YER026C	YER026C_idr_1	1	64
YER027C	YER027C_idr_1	1	155
YER027C	YER027C_idr_2	251	311
YER028C	YER028C_idr_8	178	294
YER028C	YER028C_idr_10	325	374
YER029C	YER029C_idr_3	109	196
YER030W	YER030W_idr_1	1	38
YER030W	YER030W_idr_3	123	153
YER031C	YER031C_idr_2	183	223
YER032W	YER032W_idr_2	327	743
YER032W	YER032W_idr_3	767	805
YER032W	YER032W_idr_4	824	876
YER032W	YER032W_idr_5	35	75
YER032W	YER032W_idr_8	140	170
YER032W	YER032W_idr_9	183	217
YER032W	YER032W_idr_12	258	307
YER033C	YER033C_idr_1	1	957
YER033C	YER033C_idr_2	977	1076
YER038C	YER038C_idr_2	43	85
YER040W	YER040W_idr_1	1	52
YER040W	YER040W_idr_2	75	301
YER040W	YER040W_idr_3	345	719
YER041W	YER041W_idr_6	486	524
YER041W	YER041W_idr_7	548	759
YER045C	YER045C_idr_9	133	192
YER045C	YER045C_idr_10	200	232
YER045C	YER045C_idr_12	273	390
YER047C	YER047C_idr_4	114	577
YER048C	YER048C_idr_2	108	153
YER049W	YER049W_idr_14	293	326
YER054C	YER054C_idr_5	96	176
YER054C	YER054C_idr_7	183	220
YER054C	YER054C_idr_8	241	352
YER056C	YER056C_idr_1	1	52
YER059W	YER059W_idr_1	1	157
YER059W	YER059W_idr_3	270	311
YER060W-A	YER060W-A_idr_1	1	49
YER063W	YER063W_idr_2	40	128
YER063W	YER063W_idr_4	177	218
YER064C	YER064C_idr_2	104	212
YER064C	YER064C_idr_3	421	473
YER068W	YER068W_idr_7	270	429
YER068W	YER068W_idr_9	505	571
YER069W	YER069W_idr_1	1	65
YER069W	YER069W_idr_2	501	536
YER070W	YER070W_idr_1	751	867
YER075C	YER075C_idr_1	1	91
YER075C	YER075C_idr_11	887	928
YER075C	YER075C_idr_12	236	324
YER075C	YER075C_idr_14	351	385
YER075C	YER075C_idr_17	441	495
YER078C	YER078C_idr_1	1	35
YER080W	YER080W_idr_1	1	47
YER081W	YER081W_idr_1	1	52
YER082C	YER082C_idr_3	465	500
YER083C	YER083C_idr_2	38	75
YER086W	YER086W_idr_1	1	51
YER087C-B	YER087C-B_idr_1	1	34
YER088C	YER088C_idr_1	1	74
YER088C	YER088C_idr_2	148	262
YER088C	YER088C_idr_3	282	436
YER088C	YER088C_idr_4	484	665
YER089C	YER089C_idr_2	307	464
YER093C	YER093C_idr_1	1	65
YER093C	YER093C_idr_3	1247	1336
YER093C	YER093C_idr_7	182	300
YER093C	YER093C_idr_9	701	732
YER095W	YER095W_idr_1	1	76
YER096W	YER096W_idr_2	151	193
YER096W	YER096W_idr_8	101	138
YER098W	YER098W_idr_1	1	120
YER098W	YER098W_idr_2	170	361
YER098W	YER098W_idr_5	699	754
YER100W	YER100W_idr_2	168	238
YER101C	YER101C_idr_1	1	35
YER103W	YER103W_idr_2	611	642
YER104W	YER104W_idr_3	79	116
YER105C	YER105C_idr_1	1	88
YER105C	YER105C_idr_15	457	494
YER111C	YER111C_idr_1	1	32
YER111C	YER111C_idr_2	785	873
YER111C	YER111C_idr_9	906	953
YER111C	YER111C_idr_10	977	1029
YER111C	YER111C_idr_12	146	383
YER111C	YER111C_idr_18	694	762
YER112W	YER112W_idr_1	95	187
YER113C	YER113C_idr_1	1	39
YER114C	YER114C_idr_1	1	40
YER114C	YER114C_idr_2	110	257
YER114C	YER114C_idr_3	329	761
YER114C	YER114C_idr_5	892	1040
YER116C	YER116C_idr_1	1	69
YER116C	YER116C_idr_3	88	117
YER118C	YER118C_idr_2	155	298
YER119C	YER119C_idr_2	313	349
YER120W	YER120W_idr_2	133	226
YER122C	YER122C_idr_2	143	455
YER123W	YER123W_idr_5	340	514
YER124C	YER124C_idr_2	21	54
YER124C	YER124C_idr_4	502	549
YER125W	YER125W_idr_2	104	242
YER125W	YER125W_idr_3	264	329
YER127W	YER127W_idr_3	305	357
YER128W	YER128W_idr_2	100	133
YER129W	YER129W_idr_1	1	122
YER129W	YER129W_idr_6	507	1142
YER132C	YER132C_idr_3	1184	1222
YER132C	YER132C_idr_4	1241	1535
YER132C	YER132C_idr_5	1593	1753
YER132C	YER132C_idr_9	310	341
YER132C	YER132C_idr_12	486	581
YER132C	YER132C_idr_13	624	1114
YER140W	YER140W_idr_1	1	39
YER140W	YER140W_idr_3	468	539
YER141W	YER141W_idr_1	1	45
YER143W	YER143W_idr_6	329	388
YER144C	YER144C_idr_2	283	440
YER145C	YER145C_idr_5	356	404
YER149C	YER149C_idr_3	138	171
YER149C	YER149C_idr_7	323	358
YER150W	YER150W_idr_1	1	58
YER151C	YER151C_idr_1	1	207
YER151C	YER151C_idr_3	217	448
YER154W	YER154W_idr_1	1	34
YER154W	YER154W_idr_4	334	402
YER155C	YER155C_idr_1	1	215
YER155C	YER155C_idr_7	902	957
YER155C	YER155C_idr_9	1003	1076
YER155C	YER155C_idr_12	241	311
YER155C	YER155C_idr_21	1664	1925
YER155C	YER155C_idr_23	347	391
YER157W	YER157W_idr_1	1	59
YER157W	YER157W_idr_5	470	523
YER158C	YER158C_idr_1	1	35
YER158C	YER158C_idr_2	424	485
YER158C	YER158C_idr_10	208	271
YER159C	YER159C_idr_1	1	45
YER161C	YER161C_idr_1	1	42
YER161C	YER161C_idr_2	57	258
YER162C	YER162C_idr_3	16	107
YER162C	YER162C_idr_8	669	754
YER164W	YER164W_idr_5	893	1011
YER164W	YER164W_idr_7	1068	1119
YER164W	YER164W_idr_8	1211	1247
YER164W	YER164W_idr_9	1266	1374
YER164W	YER164W_idr_12	18	175
YER165W	YER165W_idr_1	1	36
YER165W	YER165W_idr_4	400	440
YER165W	YER165W_idr_5	444	501
YER166W	YER166W_idr_1	1	163
YER166W	YER166W_idr_3	1020	1063
YER166W	YER166W_idr_4	1421	1571
YER166W	YER166W_idr_11	697	730
YER167W	YER167W_idr_3	35	93
YER167W	YER167W_idr_5	106	676
YER167W	YER167W_idr_6	682	851
YER169W	YER169W_idr_3	766	796
YER169W	YER169W_idr_5	384	623
YER171W	YER171W_idr_2	729	778
YER172C	YER172C_idr_2	365	450
YER172C	YER172C_idr_18	71	100
YER172C	YER172C_idr_20	201	280
YER173W	YER173W_idr_1	1	59
YER173W	YER173W_idr_7	582	659
YER176W	YER176W_idr_2	202	447
YER176W	YER176W_idr_8	996	1028
YER176W	YER176W_idr_15	157	192
YER178W	YER178W_idr_1	1	46
YER180C	YER180C_idr_2	232	267
YER182W	YER182W_idr_1	1	33
YFL001W	YFL001W_idr_2	51	82
YFL002C	YFL002C_idr_4	502	606
YFL003C	YFL003C_idr_2	10	43
YFL003C	YFL003C_idr_4	819	852
YFL004W	YFL004W_idr_5	236	269
YFL004W	YFL004W_idr_7	558	638
YFL007W	YFL007W_idr_1	1	75
YFL007W	YFL007W_idr_3	1035	1142
YFL007W	YFL007W_idr_10	1821	1874
YFL007W	YFL007W_idr_20	179	216
YFL007W	YFL007W_idr_24	709	746
YFL008W	YFL008W_idr_4	957	994
YFL009W	YFL009W_idr_1	1	222
YFL010C	YFL010C_idr_2	40	150
YFL013C	YFL013C_idr_1	1	119
YFL013C	YFL013C_idr_4	471	597
YFL014W	YFL014W_idr_7	46	77
YFL016C	YFL016C_idr_1	1	53
YFL016C	YFL016C_idr_3	134	194
YFL016C	YFL016C_idr_4	452	511
YFL021W	YFL021W_idr_2	91	135
YFL021W	YFL021W_idr_3	141	303
YFL021W	YFL021W_idr_4	352	499
YFL023W	YFL023W_idr_2	295	643
YFL023W	YFL023W_idr_11	154	221
YFL023W	YFL023W_idr_15	243	281
YFL024C	YFL024C_idr_1	1	56
YFL024C	YFL024C_idr_6	393	507
YFL024C	YFL024C_idr_9	771	832
YFL025C	YFL025C_idr_1	1	40
YFL026W	YFL026W_idr_2	303	343
YFL026W	YFL026W_idr_4	382	431
YFL027C	YFL027C_idr_1	1	36
YFL033C	YFL033C_idr_1	1	40
YFL033C	YFL033C_idr_4	452	786
YFL033C	YFL033C_idr_5	950	979
YFL033C	YFL033C_idr_8	1026	1111
YFL033C	YFL033C_idr_15	1287	1630
YFL033C	YFL033C_idr_22	290	404
YFL034C-B	YFL034C-B_idr_1	1	89
YFL034W	YFL034W_idr_1	1	141
YFL034W	YFL034W_idr_3	982	1073
YFL034W	YFL034W_idr_6	225	276
YFL034W	YFL034W_idr_9	379	451
YFL034W	YFL034W_idr_11	882	976
YFL036W	YFL036W_idr_1	1	71
YFL036W	YFL036W_idr_8	274	334
YFL036W	YFL036W_idr_10	348	404
YFL038C	YFL038C_idr_2	177	206
YFL040W	YFL040W_idr_3	499	540
YFL042C	YFL042C_idr_1	1	185
YFL042C	YFL042C_idr_2	312	387
YFL042C	YFL042C_idr_3	582	633
YFL047W	YFL047W_idr_4	161	192
YFL047W	YFL047W_idr_5	301	351
YFL048C	YFL048C_idr_1	1	37
YFL049W	YFL049W_idr_5	347	414
YFR001W	YFR001W_idr_1	1	62
YFR001W	YFR001W_idr_3	167	204
YFR002W	YFR002W_idr_5	166	203
YFR003C	YFR003C_idr_6	86	130
YFR006W	YFR006W_idr_1	1	62
YFR013W	YFR013W_idr_1	1	133
YFR013W	YFR013W_idr_7	652	694
YFR013W	YFR013W_idr_8	732	787
YFR014C	YFR014C_idr_2	342	385
YFR014C	YFR014C_idr_3	417	446
YFR015C	YFR015C_idr_2	626	660
YFR016C	YFR016C_idr_3	228	1139
YFR016C	YFR016C_idr_11	184	216
YFR018C	YFR018C_idr_1	1	30
YFR019W	YFR019W_idr_1	1	234
YFR019W	YFR019W_idr_3	1480	1871
YFR019W	YFR019W_idr_4	1877	1994
YFR019W	YFR019W_idr_11	301	796
YFR019W	YFR019W_idr_14	1062	1175
YFR022W	YFR022W_idr_3	116	149
YFR022W	YFR022W_idr_5	397	456
YFR022W	YFR022W_idr_6	475	733
YFR023W	YFR023W_idr_1	1	36
YFR023W	YFR023W_idr_3	38	86
YFR023W	YFR023W_idr_4	260	297
YFR023W	YFR023W_idr_6	474	540
YFR024C-A	YFR024C-A_idr_2	221	397
YFR028C	YFR028C_idr_2	342	551
YFR029W	YFR029W_idr_2	112	160
YFR029W	YFR029W_idr_3	179	214
YFR032C	YFR032C_idr_4	231	289
YFR033C	YFR033C_idr_2	19	59
YFR034C	YFR034C_idr_3	95	259
YFR037C	YFR037C_idr_1	1	72
YFR037C	YFR037C_idr_2	206	250
YFR037C	YFR037C_idr_3	370	402
YFR037C	YFR037C_idr_7	504	547
YFR038W	YFR038W_idr_1	1	123
YFR038W	YFR038W_idr_2	760	853
YFR038W	YFR038W_idr_7	150	205
YFR039C	YFR039C_idr_2	174	211
YFR040W	YFR040W_idr_2	953	1002
YFR040W	YFR040W_idr_4	30	136
YFR040W	YFR040W_idr_5	189	276
YFR040W	YFR040W_idr_7	596	666
YFR040W	YFR040W_idr_10	857	941
YFR041C	YFR041C_idr_3	252	295
YFR046C	YFR046C_idr_2	94	128
YFR046C	YFR046C_idr_6	219	258
YFR048W	YFR048W_idr_3	27	139
YFR048W	YFR048W_idr_6	240	413
YFR051C	YFR051C_idr_2	151	285
YGL003C	YGL003C_idr_1	1	53
YGL003C	YGL003C_idr_3	113	166
YGL006W	YGL006W_idr_2	239	278
YGL006W	YGL006W_idr_9	1144	1173
YGL008C	YGL008C_idr_1	1	53
YGL009C	YGL009C_idr_2	487	543
YGL013C	YGL013C_idr_1	1	43
YGL013C	YGL013C_idr_10	888	957
YGL013C	YGL013C_idr_11	959	996
YGL013C	YGL013C_idr_13	999	1034
YGL013C	YGL013C_idr_16	80	162
YGL013C	YGL013C_idr_19	177	228
YGL014W	YGL014W_idr_1	1	495
YGL017W	YGL017W_idr_3	341	370
YGL019W	YGL019W_idr_2	78	110
YGL021W	YGL021W_idr_6	47	457
YGL022W	YGL022W_idr_1	1	30
YGL022W	YGL022W_idr_5	689	718
YGL023C	YGL023C_idr_1	1	330
YGL023C	YGL023C_idr_4	339	442
YGL023C	YGL023C_idr_6	531	623
YGL025C	YGL025C_idr_2	98	373
YGL026C	YGL026C_idr_3	266	295
YGL027C	YGL027C_idr_1	1	33
YGL028C	YGL028C_idr_1	1	273
YGL031C	YGL031C_idr_2	123	155
YGL035C	YGL035C_idr_7	111	421
YGL035C	YGL035C_idr_8	423	489
YGL036W	YGL036W_idr_4	696	879
YGL038C	YGL038C_idr_1	1	50
YGL038C	YGL038C_idr_4	293	330
YGL041W-A	YGL041W-A_idr_1	1	32
YGL043W	YGL043W_idr_2	86	141
YGL044C	YGL044C_idr_2	99	164
YGL045W	YGL045W_idr_4	213	254
YGL045W	YGL045W_idr_5	396	429
YGL045W	YGL045W_idr_7	509	542
YGL049C	YGL049C_idr_1	1	564
YGL049C	YGL049C_idr_5	808	914
YGL050W	YGL050W_idr_5	237	273
YGL055W	YGL055W_idr_2	8	42
YGL055W	YGL055W_idr_3	57	94
YGL056C	YGL056C_idr_1	1	83
YGL056C	YGL056C_idr_2	391	483
YGL060W	YGL060W_idr_2	100	135
YGL064C	YGL064C_idr_1	1	68
YGL064C	YGL064C_idr_2	441	479
YGL066W	YGL066W_idr_1	1	52
YGL066W	YGL066W_idr_3	96	223
YGL066W	YGL066W_idr_5	280	358
YGL066W	YGL066W_idr_6	436	630
YGL068W	YGL068W_idr_1	1	46
YGL071W	YGL071W_idr_2	615	655
YGL071W	YGL071W_idr_5	149	207
YGL071W	YGL071W_idr_6	315	389
YGL073W	YGL073W_idr_1	1	40
YGL073W	YGL073W_idr_3	697	737
YGL073W	YGL073W_idr_10	42	170
YGL073W	YGL073W_idr_12	275	346
YGL073W	YGL073W_idr_14	408	532
YGL077C	YGL077C_idr_1	1	46
YGL077C	YGL077C_idr_2	527	563
YGL078C	YGL078C_idr_1	1	60
YGL079W	YGL079W_idr_1	1	98
YGL082W	YGL082W_idr_4	270	307
YGL082W	YGL082W_idr_5	322	381
YGL083W	YGL083W_idr_4	618	804
YGL084C	YGL084C_idr_1	1	34
YGL086W	YGL086W_idr_5	330	369
YGL090W	YGL090W_idr_2	260	298
YGL090W	YGL090W_idr_5	372	421
YGL092W	YGL092W_idr_1	1	460
YGL092W	YGL092W_idr_3	615	800
YGL093W	YGL093W_idr_1	1	450
YGL094C	YGL094C_idr_12	412	470
YGL096W	YGL096W_idr_2	30	80
YGL096W	YGL096W_idr_3	110	197
YGL099W	YGL099W_idr_1	1	49
YGL099W	YGL099W_idr_5	513	600
YGL099W	YGL099W_idr_6	603	640
YGL103W	YGL103W_idr_1	1	40
YGL107C	YGL107C_idr_1	1	73
YGL107C	YGL107C_idr_2	540	579
YGL108C	YGL108C_idr_1	1	71
YGL110C	YGL110C_idr_5	433	480
YGL110C	YGL110C_idr_7	544	624
YGL111W	YGL111W_idr_3	417	463
YGL112C	YGL112C_idr_3	156	202
YGL113W	YGL113W_idr_3	119	153
YGL113W	YGL113W_idr_4	293	334
YGL113W	YGL113W_idr_6	420	590
YGL113W	YGL113W_idr_8	602	668
YGL114W	YGL114W_idr_2	185	239
YGL114W	YGL114W_idr_3	390	434
YGL116W	YGL116W_idr_1	1	144
YGL119W	YGL119W_idr_1	1	65
YGL120C	YGL120C_idr_1	1	63
YGL122C	YGL122C_idr_2	79	265
YGL122C	YGL122C_idr_3	299	335
YGL122C	YGL122C_idr_5	481	525
YGL124C	YGL124C_idr_1	1	173
YGL129C	YGL129C_idr_1	1	56
YGL130W	YGL130W_idr_2	411	459
YGL131C	YGL131C_idr_1	1	85
YGL131C	YGL131C_idr_3	730	779
YGL131C	YGL131C_idr_4	781	968
YGL131C	YGL131C_idr_5	974	1033
YGL131C	YGL131C_idr_21	371	410
YGL131C	YGL131C_idr_26	609	653
YGL133W	YGL133W_idr_2	936	998
YGL133W	YGL133W_idr_3	1072	1127
YGL133W	YGL133W_idr_5	1231	1264
YGL133W	YGL133W_idr_6	139	181
YGL133W	YGL133W_idr_8	272	392
YGL133W	YGL133W_idr_10	479	511
YGL133W	YGL133W_idr_11	570	656
YGL133W	YGL133W_idr_12	798	854
YGL134W	YGL134W_idr_5	147	253
YGL137W	YGL137W_idr_3	827	889
YGL139W	YGL139W_idr_2	605	792
YGL140C	YGL140C_idr_3	547	606
YGL140C	YGL140C_idr_5	958	1012
YGL140C	YGL140C_idr_6	1080	1148
YGL140C	YGL140C_idr_9	1179	1219
YGL141W	YGL141W_idr_3	443	493
YGL143C	YGL143C_idr_1	1	41
YGL144C	YGL144C_idr_7	584	617
YGL144C	YGL144C_idr_8	656	685
YGL150C	YGL150C_idr_1	1	41
YGL150C	YGL150C_idr_3	600	694
YGL150C	YGL150C_idr_9	1157	1208
YGL150C	YGL150C_idr_13	1452	1489
YGL150C	YGL150C_idr_17	126	469
YGL151W	YGL151W_idr_5	1000	1080
YGL151W	YGL151W_idr_6	39	76
YGL151W	YGL151W_idr_8	244	283
YGL153W	YGL153W_idr_3	240	341
YGL158W	YGL158W_idr_3	38	110
YGL158W	YGL158W_idr_8	454	500
YGL160W	YGL160W_idr_3	450	511
YGL161C	YGL161C_idr_3	32	87
YGL162W	YGL162W_idr_4	74	155
YGL163C	YGL163C_idr_1	1	97
YGL163C	YGL163C_idr_3	832	888
YGL163C	YGL163C_idr_8	169	249
YGL164C	YGL164C_idr_7	341	375
YGL166W	YGL166W_idr_3	94	225
YGL167C	YGL167C_idr_1	1	34
YGL170C	YGL170C_idr_2	31	61
YGL171W	YGL171W_idr_1	1	78
YGL171W	YGL171W_idr_4	511	564
YGL172W	YGL172W_idr_1	1	274
YGL173C	YGL173C_idr_10	1238	1528
YGL173C	YGL173C_idr_13	364	502
YGL174W	YGL174W_idr_1	1	98
YGL175C	YGL175C_idr_2	53	83
YGL178W	YGL178W_idr_1	1	204
YGL178W	YGL178W_idr_6	597	758
YGL178W	YGL178W_idr_9	809	859
YGL179C	YGL179C_idr_1	1	39
YGL179C	YGL179C_idr_6	410	560
YGL180W	YGL180W_idr_4	333	589
YGL180W	YGL180W_idr_5	624	689
YGL180W	YGL180W_idr_7	836	868
YGL181W	YGL181W_idr_2	141	396
YGL186C	YGL186C_idr_1	1	49
YGL187C	YGL187C_idr_1	1	34
YGL191W	YGL191W_idr_1	1	45
YGL192W	YGL192W_idr_2	112	158
YGL192W	YGL192W_idr_5	532	593
YGL194C	YGL194C_idr_2	410	452
YGL195W	YGL195W_idr_21	753	803
YGL195W	YGL195W_idr_41	2601	2672
YGL197W	YGL197W_idr_4	465	510
YGL197W	YGL197W_idr_6	582	1010
YGL197W	YGL197W_idr_9	1138	1423
YGL198W	YGL198W_idr_1	1	43
YGL201C	YGL201C_idr_1	1	95
YGL201C	YGL201C_idr_11	846	899
YGL203C	YGL203C_idr_2	502	613
YGL203C	YGL203C_idr_5	668	729
YGL206C	YGL206C_idr_3	1618	1653
YGL207W	YGL207W_idr_7	953	1035
YGL207W	YGL207W_idr_8	449	502
YGL208W	YGL208W_idr_1	1	158
YGL208W	YGL208W_idr_2	253	301
YGL209W	YGL209W_idr_5	257	294
YGL209W	YGL209W_idr_6	319	362
YGL210W	YGL210W_idr_2	183	220
YGL215W	YGL215W_idr_1	1	119
YGL215W	YGL215W_idr_2	289	428
YGL216W	YGL216W_idr_2	687	805
YGL216W	YGL216W_idr_3	30	77
YGL219C	YGL219C_idr_6	282	320
YGL219C	YGL219C_idr_8	337	408
YGL222C	YGL222C_idr_5	66	101
YGL227W	YGL227W_idr_3	740	770
YGL227W	YGL227W_idr_9	159	206
YGL227W	YGL227W_idr_11	251	314
YGL227W	YGL227W_idr_14	424	465
YGL227W	YGL227W_idr_15	621	696
YGL228W	YGL228W_idr_2	202	268
YGL228W	YGL228W_idr_4	528	577
YGL229C	YGL229C_idr_3	746	818
YGL229C	YGL229C_idr_6	28	64
YGL229C	YGL229C_idr_8	118	148
YGL229C	YGL229C_idr_11	482	566
YGL233W	YGL233W_idr_1	1	57
YGL233W	YGL233W_idr_6	780	812
YGL233W	YGL233W_idr_7	867	910
YGL237C	YGL237C_idr_1	1	36
YGL237C	YGL237C_idr_5	79	148
YGL237C	YGL237C_idr_6	222	265
YGL241W	YGL241W_idr_1	896	933
YGL244W	YGL244W_idr_1	1	110
YGL244W	YGL244W_idr_2	129	237
YGL244W	YGL244W_idr_7	502	541
YGL247W	YGL247W_idr_1	1	35
YGL249W	YGL249W_idr_5	379	409
YGL250W	YGL250W_idr_1	1	41
YGL251C	YGL251C_idr_1	1	51
YGL251C	YGL251C_idr_2	1060	1187
YGL251C	YGL251C_idr_10	949	1029
YGR002C	YGR002C_idr_7	309	380
YGR004W	YGR004W_idr_3	33	62
YGR004W	YGR004W_idr_6	404	462
YGR005C	YGR005C_idr_1	1	54
YGR005C	YGR005C_idr_2	146	192
YGR005C	YGR005C_idr_6	359	400
YGR009C	YGR009C_idr_1	1	435
YGR009C	YGR009C_idr_2	512	591
YGR010W	YGR010W_idr_2	53	112
YGR012W	YGR012W_idr_1	1	39
YGR013W	YGR013W_idr_7	324	360
YGR013W	YGR013W_idr_8	443	495
YGR013W	YGR013W_idr_11	508	544
YGR013W	YGR013W_idr_15	54	95
YGR014W	YGR014W_idr_1	1	1003
YGR014W	YGR014W_idr_2	1120	1182
YGR014W	YGR014W_idr_3	1215	1306
YGR023W	YGR023W_idr_1	1	358
YGR023W	YGR023W_idr_2	431	486
YGR027C	YGR027C_idr_1	1	30
YGR029W	YGR029W_idr_2	47	76
YGR031W	YGR031W_idr_1	1	48
YGR032W	YGR032W_idr_1	1	168
YGR032W	YGR032W_idr_9	1863	1895
YGR033C	YGR033C_idr_1	1	59
YGR038W	YGR038W_idr_1	1	51
YGR041W	YGR041W_idr_1	1	37
YGR041W	YGR041W_idr_7	172	230
YGR041W	YGR041W_idr_9	317	359
YGR042W	YGR042W_idr_2	95	266
YGR044C	YGR044C_idr_2	46	155
YGR046W	YGR046W_idr_1	1	65
YGR047C	YGR047C_idr_4	578	611
YGR048W	YGR048W_idr_2	206	245
YGR048W	YGR048W_idr_4	307	361
YGR053C	YGR053C_idr_2	151	188
YGR053C	YGR053C_idr_3	192	223
YGR054W	YGR054W_idr_3	453	599
YGR055W	YGR055W_idr_1	1	53
YGR056W	YGR056W_idr_2	816	903
YGR056W	YGR056W_idr_10	527	720
YGR058W	YGR058W_idr_4	18	146
YGR059W	YGR059W_idr_3	25	91
YGR062C	YGR062C_idr_1	1	34
YGR065C	YGR065C_idr_2	20	77
YGR067C	YGR067C_idr_8	107	173
YGR068C	YGR068C_idr_3	125	168
YGR068C	YGR068C_idr_6	486	541
YGR070W	YGR070W_idr_7	12	61
YGR070W	YGR070W_idr_8	77	259
YGR070W	YGR070W_idr_13	334	454
YGR071C	YGR071C_idr_2	14	44
YGR072W	YGR072W_idr_1	1	81
YGR072W	YGR072W_idr_5	241	329
YGR072W	YGR072W_idr_6	333	387
YGR074W	YGR074W_idr_2	115	146
YGR079W	YGR079W_idr_4	122	151
YGR081C	YGR081C_idr_1	1	37
YGR081C	YGR081C_idr_3	121	161
YGR083C	YGR083C_idr_1	1	244
YGR083C	YGR083C_idr_3	563	598
YGR086C	YGR086C_idr_1	1	41
YGR086C	YGR086C_idr_2	271	339
YGR088W	YGR088W_idr_4	423	461
YGR089W	YGR089W_idr_8	889	936
YGR089W	YGR089W_idr_11	268	353
YGR089W	YGR089W_idr_14	510	546
YGR090W	YGR090W_idr_1	1	83
YGR091W	YGR091W_idr_1	1	47
YGR091W	YGR091W_idr_2	353	470
YGR092W	YGR092W_idr_1	1	100
YGR092W	YGR092W_idr_4	327	368
YGR093W	YGR093W_idr_2	231	264
YGR094W	YGR094W_idr_1	1	123
YGR097W	YGR097W_idr_1	1	70
YGR097W	YGR097W_idr_3	169	238
YGR097W	YGR097W_idr_6	521	557
YGR097W	YGR097W_idr_7	577	1146
YGR098C	YGR098C_idr_1	1	46
YGR098C	YGR098C_idr_4	994	1045
YGR098C	YGR098C_idr_8	1117	1152
YGR099W	YGR099W_idr_2	362	428
YGR099W	YGR099W_idr_3	557	608
YGR100W	YGR100W_idr_5	156	205
YGR100W	YGR100W_idr_7	683	733
YGR100W	YGR100W_idr_8	754	785
YGR100W	YGR100W_idr_9	858	950
YGR101W	YGR101W_idr_1	1	31
YGR103W	YGR103W_idr_5	260	352
YGR103W	YGR103W_idr_6	471	555
YGR104C	YGR104C_idr_2	127	159
YGR108W	YGR108W_idr_1	1	188
YGR109C	YGR109C_idr_1	1	96
YGR110W	YGR110W_idr_1	1	58
YGR112W	YGR112W_idr_1	1	73
YGR113W	YGR113W_idr_1	1	54
YGR113W	YGR113W_idr_2	160	217
YGR113W	YGR113W_idr_9	297	343
YGR116W	YGR116W_idr_1	1	51
YGR116W	YGR116W_idr_5	1208	1250
YGR116W	YGR116W_idr_7	62	110
YGR116W	YGR116W_idr_9	117	238
YGR116W	YGR116W_idr_10	256	298
YGR119C	YGR119C_idr_1	1	287
YGR121C	YGR121C_idr_2	437	492
YGR125W	YGR125W_idr_1	1	179
YGR125W	YGR125W_idr_3	793	841
YGR126W	YGR126W_idr_2	40	90
YGR126W	YGR126W_idr_3	162	195
YGR128C	YGR128C_idr_9	418	448
YGR130C	YGR130C_idr_1	1	424
YGR130C	YGR130C_idr_5	756	801
[truncated: 3,355 more rows]
