# Supplementary material for: Identifying molecular features that are associated with biological function of intrinsically disordered protein regions
Source: eLife. 2021 Feb 22;10:e60220. doi: 10.7554/eLife.60220 (PMC7932695; doi:10.7554/eLife.60220)
Supplement: Figure 2—source data 1. — idr_name_protein_coordinates.txt defines IDR names as amino acid coordinates in each protein. heldout_idr_probability_cdc28_mito.csv is the FAIDR probability for IDRs that were not included in the training set (‘held-out IDRs’). total_idr_expt_db_overlap_lai_2009_cdc28.csv is the binary summary of whether or not each IDR is phosphorylated by Cdc28 according to experimental data mapped from protein coordinates to each IDR (data compiled by Lai et al., 2012). total_idr_expt_db_overlap_vogtle_2009_mitochondrial_nterm.csv is the binary summary of whether or not each IDR is a mitochondrial N-terminal targeting signal according to experimental data mapped from protein coordinates to each IDR (based on a proteome-wide experimental study by Vögtle et al., 2009). [file elife-60220-fig2-data1.zip › Fig2-ROC-source-data/total_idr_expt_db_overlap_lai_2012_cdc28.csv]

idr_name	modified_or_not
YAL024C_idr_3	1
YAL024C_idr_5	0
YAL024C_idr_8	0
YAL024C_idr_9	0
YAL031C_idr_2	1
YAL031C_idr_3	0
YAL034C_idr_2	0
YAL034C_idr_4	0
YAL035W_idr_1	0
YAL035W_idr_4	1
YAR002W_idr_2	0
YAR002W_idr_4	1
YBL007C_idr_4	0
YBL007C_idr_5	0
YBL007C_idr_7	0
YBL007C_idr_13	1
YBL024W_idr_2	1
YBL024W_idr_3	0
YBL035C_idr_2	1
YBL046W_idr_5	1
YBL047C_idr_2	0
YBL047C_idr_8	0
YBL047C_idr_11	0
YBL047C_idr_12	0
YBL047C_idr_13	0
YBL047C_idr_20	1
YBL051C_idr_1	0
YBL051C_idr_2	0
YBL051C_idr_4	1
YBL051C_idr_8	0
YBL058W_idr_2	0
YBL058W_idr_7	1
YBL085W_idr_3	0
YBL085W_idr_4	0
YBL085W_idr_6	1
YBL101C_idr_1	1
YBL101C_idr_3	0
YBL101C_idr_4	0
YBL101C_idr_7	0
YBL101C_idr_9	0
YBL101C_idr_10	0
YBL101C_idr_12	0
YBR038W_idr_1	1
YBR059C_idr_2	1
YBR060C_idr_1	1
YBR068C_idr_1	1
YBR102C_idr_1	1
YBR102C_idr_2	0
YBR102C_idr_3	0
YBR156C_idr_2	1
YBR214W_idr_1	0
YBR214W_idr_2	1
YBR245C_idr_3	0
YBR245C_idr_4	0
YBR245C_idr_5	0
YBR245C_idr_12	0
YBR245C_idr_13	1
YBR275C_idr_1	1
YBR275C_idr_2	0
YBR275C_idr_8	0
YCL014W_idr_1	0
YCL014W_idr_8	1
YCL037C_idr_1	1
YCL037C_idr_4	0
YCR088W_idr_3	1
YDL042C_idr_1	1
YDL042C_idr_2	0
YDL048C_idr_2	0
YDL048C_idr_3	1
YDL088C_idr_1	0
YDL088C_idr_2	0
YDL088C_idr_3	0
YDL088C_idr_4	0
YDL088C_idr_6	0
YDL089W_idr_4	1
YDL099W_idr_1	0
YDL156W_idr_2	1
YDL173W_idr_4	1
YDL173W_idr_7	0
YDL195W_idr_3	0
YDL195W_idr_6	1
YDL223C_idr_1	0
YDL223C_idr_3	0
YDL223C_idr_4	1
YDL225W_idr_2	0
YDL225W_idr_4	1
YDL225W_idr_5	0
YDL226C_idr_4	0
YDL226C_idr_5	1
YDL234C_idr_3	0
YDL234C_idr_6	0
YDL234C_idr_7	0
YDL234C_idr_8	0
YDR001C_idr_1	0
YDR006C_idr_1	0
YDR006C_idr_3	1
YDR006C_idr_5	0
YDR006C_idr_10	0
YDR028C_idr_1	0
YDR028C_idr_2	0
YDR028C_idr_6	0
YDR028C_idr_7	1
YDR052C_idr_1	1
YDR052C_idr_2	0
YDR052C_idr_7	0
YDR089W_idr_1	1
YDR089W_idr_3	0
YDR089W_idr_10	0
YDR096W_idr_3	1
YDR097C_idr_1	1
YDR097C_idr_4	0
YDR103W_idr_1	0
YDR103W_idr_7	1
YDR137W_idr_5	0
YDR137W_idr_9	1
YDR146C_idr_3	1
YDR146C_idr_7	0
YDR159W_idr_1	0
YDR159W_idr_2	0
YDR159W_idr_3	0
YDR159W_idr_8	1
YDR159W_idr_10	0
YDR159W_idr_12	0
YDR170C_idr_1	0
YDR170C_idr_2	0
YDR170C_idr_3	0
YDR170C_idr_4	1
YDR170C_idr_9	0
YDR170C_idr_15	0
YDR170C_idr_17	0
YDR195W_idr_3	1
YDR195W_idr_5	0
YDR216W_idr_6	1
YDR216W_idr_10	0
YDR216W_idr_17	0
YDR216W_idr_20	0
YDR216W_idr_35	0
YDR217C_idr_6	0
YDR217C_idr_8	0
YDR217C_idr_10	0
YDR217C_idr_11	0
YDR227W_idr_1	1
YDR227W_idr_10	0
YDR227W_idr_15	0
YDR227W_idr_16	0
YDR239C_idr_1	1
YDR239C_idr_3	0
YDR239C_idr_9	0
YDR293C_idr_3	0
YDR293C_idr_7	1
YDR293C_idr_10	0
YDR309C_idr_2	0
YDR310C_idr_1	0
YDR310C_idr_6	1
YDR326C_idr_1	1
YDR326C_idr_4	0
YDR326C_idr_6	0
YDR326C_idr_7	0
YDR326C_idr_10	0
YDR348C_idr_1	1
YDR348C_idr_3	0
YDR369C_idr_5	0
YDR369C_idr_6	0
YDR369C_idr_10	1
YDR369C_idr_12	0
YDR379W_idr_2	1
YDR379W_idr_5	0
YDR389W_idr_1	1
YDR389W_idr_3	0
YDR409W_idr_2	1
YDR409W_idr_4	0
YDR409W_idr_6	0
YDR422C_idr_1	0
YDR422C_idr_4	0
YDR422C_idr_5	0
YDR422C_idr_6	0
YDR422C_idr_8	0
YDR422C_idr_9	0
YDR422C_idr_17	1
YDR436W_idr_1	1
YDR443C_idr_9	1
YDR443C_idr_10	0
YDR443C_idr_12	0
YDR458C_idr_3	1
YDR507C_idr_5	1
YDR515W_idr_1	1
YDR515W_idr_4	0
YEL032W_idr_9	1
YEL043W_idr_3	0
YEL043W_idr_6	0
YEL043W_idr_7	1
YER032W_idr_2	0
YER032W_idr_3	0
YER032W_idr_4	0
YER032W_idr_5	0
YER032W_idr_8	0
YER032W_idr_9	0
YER032W_idr_12	0
YER033C_idr_1	1
YER033C_idr_2	0
YER054C_idr_5	0
YER054C_idr_7	1
YER054C_idr_8	0
YER075C_idr_1	0
YER075C_idr_11	0
YER075C_idr_12	1
YER075C_idr_14	0
YER075C_idr_17	0
YER088C_idr_1	0
YER088C_idr_2	0
YER088C_idr_3	0
YER088C_idr_4	1
YER093C_idr_1	1
YER093C_idr_3	0
YER093C_idr_7	0
YER093C_idr_9	0
YER111C_idr_1	1
YER111C_idr_2	0
YER111C_idr_9	0
YER111C_idr_10	0
YER111C_idr_12	0
YER111C_idr_18	0
YER114C_idr_1	0
YER114C_idr_2	0
YER114C_idr_3	1
YER114C_idr_5	0
YER120W_idr_2	1
YER129W_idr_1	1
YER129W_idr_6	0
YER149C_idr_3	0
YER149C_idr_7	1
YER155C_idr_1	0
YER155C_idr_7	0
YER155C_idr_9	1
YER155C_idr_12	0
YER155C_idr_21	0
YER155C_idr_23	0
YER161C_idr_1	0
YER161C_idr_2	1
YER167W_idr_3	0
YER167W_idr_5	1
YER167W_idr_6	0
YER169W_idr_3	0
YER169W_idr_5	1
YFL007W_idr_1	1
YFL007W_idr_3	0
YFL007W_idr_10	0
YFL007W_idr_20	0
YFL007W_idr_24	0
YFL026W_idr_2	0
YFL026W_idr_4	1
YFL033C_idr_1	0
YFL033C_idr_4	0
YFL033C_idr_5	0
YFL033C_idr_8	0
YFL033C_idr_15	1
YFL033C_idr_22	0
YFL034C-B_idr_1	1
YFL042C_idr_1	1
YFL042C_idr_2	0
YFL042C_idr_3	0
YFR019W_idr_1	1
YFR019W_idr_3	0
YFR019W_idr_4	0
YFR019W_idr_11	0
YFR019W_idr_14	0
YFR028C_idr_2	1
YGL003C_idr_1	0
YGL003C_idr_3	0
YGL035C_idr_7	1
YGL035C_idr_8	0
YGL049C_idr_1	1
YGL049C_idr_5	0
YGL056C_idr_1	0
YGL056C_idr_2	1
YGL090W_idr_2	1
YGL090W_idr_5	0
YGL093W_idr_1	1
YGL113W_idr_3	0
YGL113W_idr_4	0
YGL113W_idr_6	1
YGL113W_idr_8	0
YGL197W_idr_4	0
YGL197W_idr_6	1
YGL197W_idr_9	0
YGR092W_idr_1	1
YGR092W_idr_4	0
YGR097W_idr_1	0
YGR097W_idr_3	0
YGR097W_idr_6	0
YGR097W_idr_7	1
YGR125W_idr_1	1
YGR125W_idr_3	0
YGR178C_idr_1	0
YGR178C_idr_5	0
YGR184C_idr_9	0
YGR184C_idr_11	0
YGR184C_idr_13	0
YGR184C_idr_16	0
YGR184C_idr_21	0
YGR184C_idr_28	1
YGR237C_idr_2	0
YGR237C_idr_3	0
YGR237C_idr_4	0
YGR237C_idr_5	0
YGR237C_idr_6	0
YGR237C_idr_7	1
YGR237C_idr_11	0
YHL007C_idr_1	0
YHL007C_idr_2	1
YHL007C_idr_5	0
YHL007C_idr_6	0
YHL028W_idr_1	0
YHL028W_idr_4	1
YHL029C_idr_7	0
YHR016C_idr_3	1
YHR016C_idr_4	0
YHR036W_idr_4	0
YHR036W_idr_6	0
YHR036W_idr_7	0
YHR094C_idr_1	1
YHR102W_idr_2	1
YHR102W_idr_3	0
YHR118C_idr_3	1
YHR132W-A_idr_3	1
YHR149C_idr_3	0
YHR149C_idr_6	0
YHR149C_idr_8	0
YHR149C_idr_14	1
YHR149C_idr_17	0
YHR158C_idr_1	1
YHR158C_idr_4	0
YHR158C_idr_7	0
YHR159W_idr_1	1
YHR159W_idr_2	0
YHR159W_idr_3	0
YHR159W_idr_8	0
YHR164C_idr_1	0
YHR164C_idr_8	0
YHR164C_idr_10	1
YHR164C_idr_16	0
YHR195W_idr_5	0
YIL024C_idr_2	1
YIL031W_idr_1	0
YIL031W_idr_3	1
YIL031W_idr_4	0
YIL031W_idr_7	0
YIL031W_idr_11	0
YIL033C_idr_2	1
YIL046W_idr_1	1
YIL063C_idr_1	1
YIL106W_idr_1	1
YIL112W_idr_1	0
YIL112W_idr_13	0
YIL115C_idr_5	0
YIL115C_idr_10	1
YIL122W_idr_1	0
YIL122W_idr_4	0
YIL135C_idr_1	0
YIL135C_idr_2	0
YIL135C_idr_5	0
YIL135C_idr_6	1
YIL135C_idr_8	0
YIL153W_idr_2	1
YIR007W_idr_2	1
YIR023W_idr_1	0
YIR023W_idr_2	0
YIR023W_idr_4	0
YIR023W_idr_5	0
YIR023W_idr_6	1
YJL013C_idr_2	0
YJL013C_idr_5	1
YJL020C_idr_2	1
YJL076W_idr_3	0
YJL076W_idr_5	1
YJL084C_idr_3	1
YJL084C_idr_4	0
YJL084C_idr_7	0
YJL095W_idr_1	0
YJL095W_idr_2	1
YJL095W_idr_4	0
YJL095W_idr_7	0
YJL122W_idr_1	0
YJL146W_idr_2	0
YJL157C_idr_1	1
YJL157C_idr_5	0
YJL157C_idr_6	0
YJL165C_idr_1	1
YJL165C_idr_2	0
YJL187C_idr_1	1
YJL187C_idr_2	0
YJL194W_idr_1	0
YJL201W_idr_3	1
YJR033C_idr_2	0
YJR033C_idr_4	1
YJR059W_idr_1	1
YJR059W_idr_8	0
YJR083C_idr_5	0
YJR092W_idr_1	0
YJR092W_idr_2	1
YJR092W_idr_3	0
YKL005C_idr_1	0
YKL005C_idr_2	0
YKL005C_idr_5	0
YKL038W_idr_1	0
YKL038W_idr_2	0
YKL038W_idr_6	1
YKL038W_idr_7	0
YKL038W_idr_8	0
YKL038W_idr_10	0
YKL042W_idr_4	0
YKL052C_idr_2	1
YKL062W_idr_3	0
YKL062W_idr_4	0
YKL092C_idr_3	0
YKL092C_idr_9	1
YKL093W_idr_2	0
YKL101W_idr_1	0
YKL101W_idr_2	0
YKL101W_idr_3	0
YKL101W_idr_4	1
YKL105C_idr_1	0
YKL105C_idr_3	0
YKL105C_idr_6	1
YKL140W_idr_2	1
YKL140W_idr_5	0
YKL168C_idr_1	1
YKL168C_idr_4	0
YKL185W_idr_4	0
YKL185W_idr_5	0
YKL185W_idr_6	1
YKL185W_idr_8	0
YKL185W_idr_10	0
YKR021W_idr_3	0
YKR021W_idr_7	1
YKR062W_idr_3	1
YKR072C_idr_1	1
YKR072C_idr_5	0
YKR077W_idr_1	0
YKR077W_idr_3	1
YKR089C_idr_2	0
YKR089C_idr_3	0
YKR089C_idr_5	1
YKR089C_idr_9	0
YKR091W_idr_6	0
YKR091W_idr_8	0
YKR091W_idr_9	1
YLL021W_idr_5	1
YLL021W_idr_9	0
YLL032C_idr_8	1
YLL040C_idr_5	0
YLL040C_idr_13	0
YLL040C_idr_19	1
YLL040C_idr_25	0
YLL040C_idr_26	0
YLL040C_idr_29	0
YLL040C_idr_30	0
YLL040C_idr_57	0
YLL040C_idr_59	0
YLR006C_idr_10	0
YLR006C_idr_11	0
YLR018C_idr_1	0
YLR049C_idr_2	1
YLR086W_idr_1	1
YLR086W_idr_13	0
YLR096W_idr_1	1
YLR096W_idr_4	0
YLR096W_idr_6	0
YLR116W_idr_1	0
YLR116W_idr_4	1
YLR131C_idr_6	0
YLR131C_idr_7	0
YLR131C_idr_8	0
YLR166C_idr_6	1
YLR183C_idr_1	0
YLR183C_idr_2	1
YLR183C_idr_4	0
YLR190W_idr_1	1
YLR190W_idr_3	0
YLR190W_idr_5	0
YLR190W_idr_8	0
YLR219W_idr_3	1
YLR248W_idr_1	1
YLR248W_idr_4	0
YLR248W_idr_6	0
YLR258W_idr_2	1
YLR273C_idr_1	0
YLR273C_idr_10	0
YLR273C_idr_17	0
YLR314C_idr_1	0
YLR319C_idr_13	1
YLR319C_idr_15	0
YLR337C_idr_1	1
YLR353W_idr_4	0
YLR353W_idr_5	1
YLR357W_idr_3	0
YLR357W_idr_9	0
YLR371W_idr_4	1
YLR371W_idr_5	0
YLR371W_idr_9	0
YLR410W_idr_1	0
YLR410W_idr_5	0
YLR410W_idr_7	1
YLR442C_idr_3	1
YML016C_idr_1	1
YML016C_idr_2	0
YML017W_idr_3	0
YML017W_idr_6	1
YML027W_idr_2	0
YML027W_idr_4	1
YML029W_idr_5	0
YML034W_idr_2	1
YML059C_idr_5	0
YML059C_idr_6	0
YML059C_idr_12	0
YML059C_idr_13	0
YML059C_idr_15	0
YML059C_idr_16	0
YML059C_idr_17	1
YML059C_idr_19	0
YML064C_idr_3	1
YML072C_idr_1	0
YML072C_idr_6	1
YML072C_idr_13	0
YML076C_idr_1	0
YML076C_idr_4	0
YML076C_idr_6	1
YML100W_idr_2	1
YML100W_idr_4	0
YML123C_idr_5	1
YMR001C_idr_1	1
YMR001C_idr_2	0
YMR005W_idr_1	1
YMR005W_idr_5	0
YMR036C_idr_11	0
YMR036C_idr_12	0
YMR086W_idr_1	1
YMR124W_idr_3	1
YMR137C_idr_1	0
YMR137C_idr_3	1
YMR192W_idr_1	1
YMR196W_idr_7	0
YMR219W_idr_1	0
YMR219W_idr_4	1
YMR233W_idr_3	1
YMR255W_idr_2	0
YMR261C_idr_2	1
YMR291W_idr_4	0
YMR291W_idr_5	1
YNL047C_idr_1	0
YNL047C_idr_3	0
YNL047C_idr_6	1
YNL058C_idr_5	0
YNL068C_idr_8	0
YNL068C_idr_9	1
YNL068C_idr_10	0
YNL074C_idr_2	1
YNL074C_idr_3	0
YNL074C_idr_4	0
YNL088W_idr_15	0
YNL088W_idr_16	1
YNL102W_idr_5	1
YNL106C_idr_3	0
YNL106C_idr_7	1
YNL161W_idr_1	1
YNL161W_idr_5	0
YNL161W_idr_6	0
YNL167C_idr_1	1
YNL167C_idr_4	0
YNL224C_idr_1	0
YNL224C_idr_4	0
YNL224C_idr_10	0
YNL224C_idr_11	1
YNL224C_idr_13	0
YNL230C_idr_1	1
YNL233W_idr_2	1
YNL233W_idr_3	0
YNL243W_idr_4	0
YNL243W_idr_9	0
YNL243W_idr_11	1
YNL243W_idr_17	0
YNL278W_idr_1	0
YNL278W_idr_4	1
YNL298W_idr_1	0
YNL298W_idr_3	0
YNL298W_idr_6	1
YNL309W_idr_3	1
YNL309W_idr_4	0
YNL321W_idr_1	0
YNL321W_idr_2	1
YNL321W_idr_4	0
YNR031C_idr_1	1
YNR031C_idr_5	0
YNR031C_idr_10	0
YNR031C_idr_11	0
YNR031C_idr_12	0
YNR031C_idr_14	0
YNR039C_idr_1	1
YNR047W_idr_1	1
YNR047W_idr_5	0
YOL004W_idr_1	0
YOL004W_idr_7	0
YOL004W_idr_8	1
YOL004W_idr_9	0
YOL004W_idr_14	0
YOL051W_idr_2	0
YOL051W_idr_5	1
YOL051W_idr_6	0
YOL051W_idr_8	0
YOL051W_idr_9	0
YOL051W_idr_10	0
YOL070C_idr_1	0
YOL070C_idr_2	1
YOL123W_idr_1	0
YOL123W_idr_3	1
YOL123W_idr_5	0
YOL123W_idr_10	0
YOL130W_idr_1	1
YOL130W_idr_2	0
YOL130W_idr_7	0
YOR014W_idr_1	1
YOR014W_idr_4	0
YOR042W_idr_1	0
YOR042W_idr_3	0
YOR042W_idr_4	0
YOR042W_idr_5	1
YOR054C_idr_1	1
YOR054C_idr_4	0
YOR056C_idr_2	0
YOR057W_idr_2	0
YOR070C_idr_1	0
YOR083W_idr_1	0
YOR083W_idr_3	1
YOR083W_idr_6	0
YOR083W_idr_7	0
YOR098C_idr_1	0
YOR098C_idr_2	1
YOR109W_idr_7	1
YOR124C_idr_1	0
YOR124C_idr_11	1
YOR124C_idr_13	0
YOR127W_idr_2	1
YOR127W_idr_3	0
YOR174W_idr_1	0
YOR174W_idr_2	1
YOR178C_idr_1	1
YOR178C_idr_2	0
YOR178C_idr_5	0
YOR178C_idr_7	0
YOR178C_idr_9	0
YOR178C_idr_10	0
YOR198C_idr_6	1
YOR198C_idr_8	0
YOR217W_idr_1	1
YOR217W_idr_6	0
YOR217W_idr_9	0
YOR227W_idr_1	1
YOR227W_idr_3	0
YOR227W_idr_4	0
YOR227W_idr_5	0
YOR227W_idr_7	0
YOR233W_idr_1	0
YOR233W_idr_2	0
YOR233W_idr_3	1
YOR304W_idr_1	0
YOR304W_idr_3	0
YOR304W_idr_7	0
YOR304W_idr_8	0
YOR304W_idr_9	1
YOR358W_idr_4	0
YPL020C_idr_5	0
YPL020C_idr_10	0
YPL020C_idr_12	0
YPL070W_idr_1	1
YPL070W_idr_5	0
YPL070W_idr_7	0
YPL070W_idr_8	0
YPL082C_idr_12	0
YPL082C_idr_17	0
YPL082C_idr_19	0
YPL082C_idr_23	0
YPL085W_idr_1	0
YPL085W_idr_7	0
YPL085W_idr_8	0
YPL085W_idr_11	1
YPL115C_idr_3	1
YPL115C_idr_6	0
YPL115C_idr_7	0
YPL141C_idr_1	0
YPL141C_idr_2	0
YPL141C_idr_4	1
YPL150W_idr_1	0
YPL150W_idr_3	1
YPL180W_idr_1	0
YPL180W_idr_4	0
YPL180W_idr_5	1
YPL180W_idr_9	0
YPL180W_idr_10	0
YPL209C_idr_1	1
YPL221W_idr_4	1
YPL242C_idr_1	1
YPL242C_idr_13	0
YPL248C_idr_2	0
YPL248C_idr_3	0
YPL248C_idr_9	1
YPL256C_idr_2	0
YPL256C_idr_6	0
YPL269W_idr_9	1
YPR018W_idr_2	1
YPR018W_idr_3	0
YPR018W_idr_4	0
YPR019W_idr_1	1
YPR030W_idr_7	0
YPR030W_idr_10	1
YPR030W_idr_11	0
YPR030W_idr_12	0
YPR030W_idr_14	0
YPR030W_idr_15	0
YPR030W_idr_18	0
YPR072W_idr_6	1
YPR091C_idr_3	1
YPR091C_idr_9	0
YPR095C_idr_1	0
YPR095C_idr_6	0
YPR095C_idr_7	0
YPR095C_idr_13	1
YPR095C_idr_14	0
YPR095C_idr_15	0
YPR115W_idr_1	0
YPR115W_idr_3	0
YPR115W_idr_4	0
YPR115W_idr_7	1
YPR115W_idr_11	0
YPR115W_idr_12	0
YPR141C_idr_1	1
YPR162C_idr_1	1
YPR171W_idr_2	1
YPR171W_idr_4	0
YAL001C_idr_2	0
YAL001C_idr_3	0
YAL001C_idr_5	0
YAL002W_idr_1	0
YAL009W_idr_1	0
YAL010C_idr_2	0
YAL011W_idr_1	0
YAL011W_idr_3	0
YAL011W_idr_4	0
YAL013W_idr_1	0
YAL014C_idr_2	0
YAL015C_idr_1	0
YAL015C_idr_4	0
YAL016W_idr_1	0
YAL017W_idr_1	0
YAL017W_idr_7	0
YAL017W_idr_9	0
YAL017W_idr_11	0
YAL019W_idr_1	0
YAL019W_idr_4	0
YAL019W_idr_5	0
YAL019W_idr_8	0
YAL021C_idr_1	0
YAL021C_idr_4	0
YAL021C_idr_5	0
YAL022C_idr_1	0
YAL022C_idr_3	0
YAL023C_idr_1	0
YAL025C_idr_3	0
YAL026C_idr_1	0
YAL026C_idr_5	0
YAL028W_idr_1	0
YAL028W_idr_5	0
YAL029C_idr_9	0
YAL032C_idr_2	0
YAL032C_idr_6	0
YAL032C_idr_8	0
YAL039C_idr_1	0
YAL040C_idr_1	0
YAL040C_idr_3	0
YAL041W_idr_1	0
YAL041W_idr_7	0
YAL041W_idr_8	0
YAL041W_idr_13	0
YAL043C_idr_2	0
YAL043C_idr_7	0
YAL044C_idr_1	0
YAL046C_idr_1	0
YAL047C_idr_3	0
YAL047C_idr_6	0
YAL048C_idr_4	0
YAL051W_idr_1	0
YAL051W_idr_7	0
YAL051W_idr_10	0
YAL053W_idr_1	0
YAL053W_idr_6	0
YAL054C_idr_1	0
YAL056W_idr_10	0
YAL056W_idr_11	0
YAL058W_idr_2	0
YAL059W_idr_3	0
YAL061W_idr_2	0
YAR007C_idr_2	0
YAR008W_idr_1	0
YAR014C_idr_3	0
YAR014C_idr_4	0
YAR014C_idr_7	0
YAR014C_idr_9	0
YAR014C_idr_11	0
YAR014C_idr_20	0
YAR018C_idr_3	0
YAR019C_idr_2	0
YAR019C_idr_3	0
YAR019C_idr_6	0
YAR042W_idr_5	0
YAR042W_idr_13	0
YAR042W_idr_14	0
YAR042W_idr_15	0
YBL002W_idr_1	0
YBL004W_idr_27	0
YBL004W_idr_32	0
YBL004W_idr_38	0
YBL005W_idr_2	0
YBL005W_idr_7	0
YBL008W_idr_1	0
YBL008W_idr_4	0
YBL009W_idr_2	0
YBL010C_idr_1	0
YBL011W_idr_1	0
YBL011W_idr_2	0
YBL011W_idr_3	0
YBL014C_idr_2	0
YBL014C_idr_5	0
YBL014C_idr_10	0
YBL017C_idr_4	0
YBL019W_idr_5	0
YBL020W_idr_1	0
YBL021C_idr_1	0
YBL022C_idr_1	0
YBL022C_idr_3	0
YBL023C_idr_1	0
YBL023C_idr_3	0
YBL023C_idr_8	0
YBL029W_idr_3	0
YBL031W_idr_8	0
YBL031W_idr_9	0
YBL032W_idr_1	0
YBL032W_idr_2	0
YBL032W_idr_3	0
YBL034C_idr_5	0
YBL034C_idr_10	0
YBL034C_idr_14	0
YBL037W_idr_4	0
YBL042C_idr_1	0
YBL043W_idr_4	0
YBL052C_idr_2	0
YBL052C_idr_4	0
YBL052C_idr_5	0
YBL052C_idr_9	0
YBL054W_idr_1	0
YBL054W_idr_2	0
YBL055C_idr_1	0
YBL056W_idr_2	0
YBL057C_idr_2	0
YBL060W_idr_1	0
YBL060W_idr_5	0
YBL060W_idr_9	0
YBL061C_idr_2	0
YBL063W_idr_1	0
YBL063W_idr_2	0
YBL063W_idr_4	0
YBL063W_idr_7	0
YBL063W_idr_36	0
YBL063W_idr_38	0
YBL064C_idr_1	0
YBL066C_idr_1	0
YBL066C_idr_4	0
YBL066C_idr_9	0
YBL067C_idr_2	0
YBL067C_idr_6	0
YBL067C_idr_13	0
YBL069W_idr_1	0
YBL075C_idr_2	0
YBL079W_idr_1	0
YBL079W_idr_2	0
YBL079W_idr_3	0
YBL079W_idr_14	0
YBL081W_idr_2	0
YBL081W_idr_3	0
YBL081W_idr_4	0
YBL084C_idr_3	0
YBL086C_idr_3	0
YBL086C_idr_4	0
YBL086C_idr_5	0
YBL088C_idr_7	0
YBL088C_idr_14	0
YBL088C_idr_21	0
YBL088C_idr_22	0
YBL088C_idr_25	0
YBL088C_idr_37	0
YBL088C_idr_41	0
YBL088C_idr_43	0
YBL091C-A_idr_1	0
YBL091C_idr_1	0
YBL093C_idr_2	0
YBL097W_idr_8	0
YBL097W_idr_9	0
YBL097W_idr_10	0
YBL097W_idr_15	0
YBL099W_idr_1	0
YBL102W_idr_2	0
YBL103C_idr_3	0
YBL103C_idr_4	0
YBL104C_idr_3	0
YBL104C_idr_7	0
YBL104C_idr_11	0
YBL105C_idr_3	0
YBL105C_idr_7	0
YBL105C_idr_13	0
YBL106C_idr_2	0
YBL106C_idr_10	0
YBR001C_idr_2	0
YBR003W_idr_3	0
YBR005W_idr_5	0
YBR007C_idr_1	0
YBR010W_idr_1	0
YBR014C_idr_4	0
YBR016W_idr_1	0
YBR021W_idr_1	0
YBR021W_idr_3	0
YBR023C_idr_1	0
YBR023C_idr_2	0
YBR023C_idr_11	0
YBR024W_idr_1	0
YBR028C_idr_1	0
YBR028C_idr_2	0
YBR029C_idr_1	0
YBR030W_idr_3	0
YBR033W_idr_1	0
YBR033W_idr_2	0
YBR033W_idr_4	0
YBR033W_idr_7	0
YBR033W_idr_8	0
YBR037C_idr_1	0
YBR039W_idr_1	0
YBR041W_idr_1	0
YBR042C_idr_1	0
YBR043C_idr_1	0
YBR043C_idr_2	0
YBR045C_idr_9	0
YBR049C_idr_1	0
YBR049C_idr_2	0
YBR054W_idr_4	0
YBR055C_idr_3	0
YBR055C_idr_8	0
YBR065C_idr_2	0
YBR065C_idr_4	0
YBR069C_idr_1	0
YBR073W_idr_1	0
YBR073W_idr_2	0
YBR073W_idr_7	0
YBR073W_idr_8	0
YBR073W_idr_9	0
YBR074W_idr_1	0
YBR074W_idr_2	0
YBR078W_idr_2	0
YBR079C_idr_3	0
YBR079C_idr_6	0
YBR079C_idr_8	0
YBR081C_idr_6	0
YBR081C_idr_7	0
YBR081C_idr_8	0
YBR081C_idr_9	0
YBR081C_idr_10	0
YBR081C_idr_11	0
YBR083W_idr_5	0
YBR084W_idr_1	0
YBR086C_idr_8	0
YBR089C-A_idr_1	0
YBR095C_idr_5	0
YBR095C_idr_7	0
YBR097W_idr_2	0
YBR097W_idr_7	0
YBR097W_idr_9	0
YBR097W_idr_13	0
YBR098W_idr_5	0
YBR098W_idr_6	0
YBR103W_idr_2	0
YBR105C_idr_1	0
YBR108W_idr_2	0
YBR108W_idr_4	0
YBR112C_idr_2	0
YBR114W_idr_1	0
YBR115C_idr_2	0
YBR122C_idr_2	0
YBR123C_idr_5	0
YBR129C_idr_2	0
YBR129C_idr_4	0
YBR130C_idr_6	0
YBR131W_idr_2	0
YBR131W_idr_3	0
YBR132C_idr_1	0
YBR133C_idr_12	0
YBR135W_idr_2	0
YBR136W_idr_12	0
YBR136W_idr_25	0
YBR138C_idr_6	0
YBR138C_idr_7	0
YBR138C_idr_10	0
YBR139W_idr_1	0
YBR140C_idr_2	0
YBR140C_idr_6	0
YBR140C_idr_11	0
YBR140C_idr_25	0
YBR140C_idr_26	0
YBR140C_idr_30	0
YBR140C_idr_38	0
YBR140C_idr_42	0
YBR142W_idr_6	0
YBR142W_idr_12	0
YBR147W_idr_4	0
YBR150C_idr_1	0
YBR150C_idr_2	0
YBR150C_idr_7	0
YBR151W_idr_1	0
YBR152W_idr_1	0
YBR152W_idr_3	0
YBR158W_idr_1	0
YBR162C_idr_3	0
YBR163W_idr_2	0
YBR163W_idr_6	0
YBR168W_idr_1	0
YBR168W_idr_4	0
YBR169C_idr_4	0
YBR170C_idr_1	0
YBR172C_idr_1	0
YBR172C_idr_4	0
YBR172C_idr_5	0
YBR179C_idr_1	0
YBR179C_idr_3	0
YBR180W_idr_1	0
YBR182C_idr_16	0
YBR185C_idr_1	0
YBR187W_idr_1	0
YBR187W_idr_2	0
YBR197C_idr_3	0
YBR198C_idr_1	0
YBR198C_idr_2	0
YBR199W_idr_2	0
YBR200W_idr_1	0
YBR200W_idr_3	0
YBR200W_idr_5	0
YBR202W_idr_4	0
YBR203W_idr_2	0
YBR203W_idr_4	0
YBR203W_idr_19	0
YBR203W_idr_22	0
YBR205W_idr_1	0
YBR207W_idr_2	0
YBR207W_idr_4	0
YBR212W_idr_1	0
YBR212W_idr_8	0
YBR212W_idr_15	0
YBR215W_idr_1	0
YBR215W_idr_4	0
YBR216C_idr_3	0
YBR217W_idr_1	0
YBR221C_idr_1	0
YBR223C_idr_1	0
YBR225W_idr_2	0
YBR225W_idr_4	0
YBR225W_idr_5	0
YBR225W_idr_6	0
YBR225W_idr_10	0
YBR227C_idr_1	0
YBR227C_idr_3	0
YBR227C_idr_12	0
YBR231C_idr_1	0
YBR231C_idr_3	0
YBR233W_idr_1	0
YBR235W_idr_1	0
YBR235W_idr_2	0
YBR235W_idr_5	0
YBR236C_idr_1	0
YBR237W_idr_2	0
YBR237W_idr_4	0
YBR237W_idr_6	0
YBR238C_idr_4	0
YBR238C_idr_7	0
YBR239C_idr_1	0
YBR239C_idr_2	0
YBR240C_idr_2	0
YBR240C_idr_3	0
YBR247C_idr_5	0
YBR250W_idr_1	0
YBR255W_idr_3	0
YBR260C_idr_5	0
YBR267W_idr_5	0
YBR269C_idr_1	0
YBR270C_idr_1	0
YBR270C_idr_3	0
YBR271W_idr_2	0
YBR273C_idr_2	0
YBR273C_idr_5	0
YBR274W_idr_4	0
YBR276C_idr_4	0
YBR278W_idr_2	0
YBR279W_idr_6	0
YBR284W_idr_1	0
YBR284W_idr_5	0
YBR287W_idr_3	0
YBR288C_idr_2	0
YBR289W_idr_1	0
YBR289W_idr_6	0
YBR289W_idr_9	0
YBR290W_idr_2	0
YCL004W_idr_1	0
YCL008C_idr_2	0
YCL009C_idr_1	0
YCL010C_idr_2	0
YCL011C_idr_1	0
YCL011C_idr_3	0
YCL017C_idr_1	0
YCL017C_idr_2	0
YCL024W_idr_4	0
YCL025C_idr_1	0
YCL025C_idr_2	0
YCL027W_idr_1	0
YCL027W_idr_10	0
YCL028W_idr_1	0
YCL028W_idr_2	0
YCL029C_idr_2	0
YCL031C_idr_4	0
YCL031C_idr_6	0
YCL032W_idr_2	0
YCL033C_idr_1	0
YCL034W_idr_3	0
YCL034W_idr_4	0
YCL036W_idr_4	0
YCL043C_idr_2	0
YCL048W_idr_1	0
YCL048W_idr_7	0
YCL051W_idr_1	0
YCL051W_idr_5	0
YCL051W_idr_6	0
YCL051W_idr_7	0
YCL051W_idr_8	0
YCL054W_idr_5	0
YCL054W_idr_6	0
YCL055W_idr_1	0
YCL057W_idr_1	0
YCL059C_idr_3	0
YCL061C_idr_3	0
YCL061C_idr_4	0
YCL061C_idr_8	0
YCL061C_idr_9	0
YCL061C_idr_10	0
YCL061C_idr_12	0
YCL067C_idr_4	0
YCR003W_idr_1	0
YCR004C_idr_2	0
YCR008W_idr_1	0
YCR010C_idr_1	0
YCR011C_idr_1	0
YCR014C_idr_2	0
YCR014C_idr_6	0
YCR016W_idr_2	0
YCR016W_idr_4	0
YCR017C_idr_3	0
YCR023C_idr_3	0
YCR023C_idr_5	0
YCR026C_idr_3	0
YCR028C_idr_2	0
YCR030C_idr_5	0
YCR032W_idr_21	0
YCR032W_idr_29	0
YCR032W_idr_30	0
YCR032W_idr_31	0
YCR033W_idr_1	0
YCR033W_idr_2	0
YCR033W_idr_4	0
YCR033W_idr_5	0
YCR034W_idr_2	0
YCR037C_idr_1	0
YCR037C_idr_2	0
YCR037C_idr_3	0
YCR039C_idr_4	0
YCR042C_idr_7	0
YCR042C_idr_9	0
YCR042C_idr_18	0
YCR042C_idr_20	0
YCR047C_idr_2	0
YCR048W_idr_2	0
YCR048W_idr_3	0
YCR048W_idr_5	0
YCR052W_idr_2	0
YCR052W_idr_3	0
YCR054C_idr_2	0
YCR057C_idr_2	0
YCR061W_idr_1	0
YCR061W_idr_2	0
YCR065W_idr_1	0
YCR065W_idr_2	0
YCR065W_idr_4	0
YCR066W_idr_3	0
YCR066W_idr_4	0
YCR066W_idr_6	0
YCR067C_idr_2	0
YCR068W_idr_1	0
YCR069W_idr_1	0
YCR071C_idr_1	0
YCR073C_idr_1	0
YCR073C_idr_6	0
YCR073C_idr_7	0
YCR077C_idr_2	0
YCR077C_idr_7	0
YCR077C_idr_8	0
YCR077C_idr_11	0
YCR081W_idr_7	0
YCR081W_idr_17	0
YCR084C_idr_2	0
YCR089W_idr_1	0
YCR091W_idr_1	0
YCR092C_idr_1	0
YCR093W_idr_2	0
YCR093W_idr_3	0
YCR093W_idr_18	0
YDL001W_idr_1	0
YDL002C_idr_4	0
YDL003W_idr_2	0
YDL003W_idr_4	0
YDL005C_idr_2	0
YDL007W_idr_1	0
YDL008W_idr_2	0
YDL010W_idr_3	0
YDL012C_idr_1	0
YDL014W_idr_1	0
YDL019C_idr_7	0
YDL019C_idr_12	0
YDL020C_idr_6	0
YDL020C_idr_11	0
YDL022W_idr_1	0
YDL025C_idr_1	0
YDL025C_idr_4	0
YDL028C_idr_1	0
YDL028C_idr_4	0
YDL030W_idr_8	0
YDL031W_idr_1	0
YDL031W_idr_6	0
YDL031W_idr_9	0
YDL031W_idr_11	0
YDL031W_idr_14	0
YDL031W_idr_17	0
YDL035C_idr_4	0
YDL035C_idr_6	0
YDL035C_idr_7	0
YDL035C_idr_9	0
YDL036C_idr_1	0
YDL040C_idr_3	0
YDL051W_idr_2	0
YDL052C_idr_1	0
YDL052C_idr_2	0
YDL053C_idr_1	0
YDL053C_idr_2	0
YDL054C_idr_4	0
YDL056W_idr_2	0
YDL058W_idr_2	0
YDL058W_idr_4	0
YDL058W_idr_7	0
YDL060W_idr_1	0
YDL060W_idr_2	0
YDL063C_idr_1	0
YDL063C_idr_4	0
YDL065C_idr_1	0
YDL065C_idr_2	0
YDL070W_idr_1	0
YDL070W_idr_2	0
YDL070W_idr_4	0
YDL073W_idr_3	0
YDL073W_idr_13	0
YDL074C_idr_4	0
YDL076C_idr_1	0
YDL079C_idr_4	0
YDL080C_idr_3	0
YDL081C_idr_2	0
YDL084W_idr_1	0
YDL085W_idr_1	0
YDL090C_idr_1	0
YDL095W_idr_1	0
YDL095W_idr_3	0
YDL101C_idr_1	0
YDL101C_idr_2	0
YDL102W_idr_1	0
YDL105W_idr_1	0
YDL105W_idr_2	0
YDL106C_idr_1	0
YDL106C_idr_2	0
YDL106C_idr_4	0
YDL106C_idr_5	0
YDL106C_idr_7	0
YDL109C_idr_5	0
YDL110C_idr_3	0
YDL113C_idr_1	0
YDL113C_idr_6	0
YDL115C_idr_3	0
YDL115C_idr_5	0
YDL115C_idr_6	0
YDL117W_idr_2	0
YDL120W_idr_1	0
YDL122W_idr_5	0
YDL122W_idr_6	0
YDL122W_idr_7	0
YDL122W_idr_8	0
YDL122W_idr_9	0
YDL123W_idr_1	0
YDL126C_idr_1	0
YDL126C_idr_7	0
YDL127W_idr_2	0
YDL129W_idr_6	0
YDL130W_idr_2	0
YDL132W_idr_9	0
YDL133W_idr_1	0
YDL133W_idr_2	0
YDL134C_idr_2	0
YDL138W_idr_1	0
YDL138W_idr_2	0
YDL138W_idr_4	0
YDL138W_idr_6	0
YDL139C_idr_6	0
YDL140C_idr_21	0
YDL142C_idr_1	0
YDL145C_idr_2	0
YDL146W_idr_2	0
YDL148C_idr_6	0
YDL148C_idr_13	0
YDL148C_idr_14	0
YDL148C_idr_18	0
YDL149W_idr_3	0
YDL149W_idr_4	0
YDL149W_idr_5	0
YDL150W_idr_3	0
YDL150W_idr_4	0
YDL150W_idr_6	0
YDL150W_idr_7	0
YDL153C_idr_1	0
YDL153C_idr_2	0
YDL153C_idr_3	0
YDL153C_idr_10	0
YDL153C_idr_14	0
YDL153C_idr_15	0
YDL153C_idr_16	0
YDL155W_idr_1	0
YDL159W_idr_1	0
YDL160C_idr_1	0
YDL160C_idr_2	0
YDL161W_idr_2	0
YDL161W_idr_4	0
YDL164C_idr_1	0
YDL167C_idr_2	0
YDL167C_idr_10	0
YDL171C_idr_1	0
YDL171C_idr_6	0
YDL174C_idr_1	0
YDL174C_idr_2	0
YDL175C_idr_1	0
YDL175C_idr_5	0
YDL178W_idr_1	0
YDL179W_idr_2	0
YDL188C_idr_1	0
YDL189W_idr_3	0
YDL189W_idr_4	0
YDL194W_idr_1	0
YDL194W_idr_2	0
YDL194W_idr_4	0
YDL194W_idr_5	0
YDL194W_idr_7	0
YDL199C_idr_1	0
YDL199C_idr_2	0
YDL201W_idr_1	0
YDL203C_idr_1	0
YDL204W_idr_2	0
YDL206W_idr_3	0
YDL206W_idr_6	0
YDL207W_idr_2	0
YDL207W_idr_4	0
YDL209C_idr_2	0
YDL209C_idr_5	0
YDL212W_idr_3	0
YDL213C_idr_1	0
YDL214C_idr_1	0
YDL214C_idr_3	0
YDL216C_idr_2	0
YDL216C_idr_4	0
YDL218W_idr_8	0
YDL220C_idr_6	0
YDL222C_idr_2	0
YDL224C_idr_1	0
YDL224C_idr_2	0
YDL231C_idr_1	0
YDL231C_idr_6	0
YDL231C_idr_7	0
YDL231C_idr_10	0
YDL233W_idr_1	0
YDL233W_idr_2	0
YDL233W_idr_3	0
YDL235C_idr_2	0
YDL239C_idr_1	0
YDL239C_idr_9	0
YDL240W_idr_2	0
YDL240W_idr_7	0
YDL240W_idr_9	0
YDR002W_idr_1	0
YDR003W_idr_5	0
YDR004W_idr_5	0
YDR005C_idr_1	0
YDR005C_idr_3	0
YDR005C_idr_4	0
YDR011W_idr_1	0
YDR011W_idr_5	0
YDR011W_idr_6	0
YDR014W_idr_1	0
YDR014W_idr_2	0
YDR014W_idr_5	0
YDR017C_idr_1	0
YDR017C_idr_4	0
YDR017C_idr_6	0
YDR017C_idr_8	0
YDR017C_idr_10	0
YDR017C_idr_12	0
YDR026C_idr_2	0
YDR026C_idr_3	0
YDR027C_idr_1	0
YDR027C_idr_2	0
YDR027C_idr_7	0
YDR033W_idr_5	0
YDR034C_idr_1	0
YDR034C_idr_3	0
YDR034C_idr_4	0
YDR036C_idr_1	0
YDR037W_idr_1	0
YDR037W_idr_2	0
YDR040C_idr_4	0
YDR040C_idr_7	0
YDR043C_idr_2	0
YDR046C_idr_1	0
YDR049W_idr_3	0
YDR049W_idr_4	0
YDR049W_idr_8	0
YDR049W_idr_9	0
YDR054C_idr_2	0
YDR055W_idr_1	0
YDR055W_idr_2	0
YDR057W_idr_10	0
YDR060W_idr_1	0
YDR060W_idr_6	0
YDR060W_idr_8	0
YDR060W_idr_10	0
YDR060W_idr_12	0
YDR062W_idr_1	0
YDR067C_idr_2	0
YDR068W_idr_1	0
YDR068W_idr_4	0
YDR069C_idr_5	0
YDR072C_idr_3	0
YDR074W_idr_6	0
YDR077W_idr_1	0
YDR080W_idr_1	0
YDR081C_idr_4	0
YDR081C_idr_7	0
YDR081C_idr_13	0
YDR081C_idr_15	0
YDR083W_idr_3	0
YDR083W_idr_4	0
YDR085C_idr_6	0
YDR088C_idr_6	0
YDR088C_idr_7	0
YDR090C_idr_2	0
YDR093W_idr_1	0
YDR093W_idr_4	0
YDR093W_idr_7	0
YDR093W_idr_9	0
YDR099W_idr_2	0
YDR104C_idr_5	0
YDR104C_idr_9	0
YDR104C_idr_10	0
YDR104C_idr_12	0
YDR105C_idr_2	0
YDR108W_idr_8	0
YDR108W_idr_10	0
YDR109C_idr_1	0
YDR110W_idr_1	0
YDR110W_idr_5	0
YDR113C_idr_1	0
YDR113C_idr_6	0
YDR115W_idr_1	0
YDR116C_idr_1	0
YDR117C_idr_3	0
YDR119W_idr_2	0
YDR119W_idr_4	0
YDR120C_idr_1	0
YDR120C_idr_2	0
YDR121W_idr_2	0
YDR122W_idr_1	0
YDR122W_idr_4	0
YDR124W_idr_7	0
YDR128W_idr_4	0
YDR128W_idr_5	0
YDR128W_idr_9	0
YDR129C_idr_2	0
YDR132C_idr_3	0
YDR135C_idr_3	0
YDR138W_idr_7	0
YDR141C_idr_23	0
YDR143C_idr_1	0
YDR143C_idr_3	0
YDR143C_idr_4	0
YDR144C_idr_1	0
YDR144C_idr_3	0
YDR145W_idr_1	0
YDR145W_idr_2	0
YDR145W_idr_5	0
YDR147W_idr_1	0
YDR147W_idr_3	0
YDR148C_idr_1	0
YDR148C_idr_2	0
YDR150W_idr_1	0
YDR150W_idr_2	0
YDR150W_idr_4	0
YDR151C_idr_1	0
YDR151C_idr_2	0
YDR151C_idr_4	0
YDR151C_idr_5	0
YDR152W_idr_5	0
YDR153C_idr_3	0
YDR156W_idr_3	0
YDR160W_idr_1	0
YDR160W_idr_3	0
YDR162C_idr_1	0
YDR162C_idr_2	0
YDR162C_idr_3	0
YDR163W_idr_4	0
YDR164C_idr_5	0
YDR164C_idr_6	0
YDR166C_idr_4	0
YDR166C_idr_8	0
YDR167W_idr_1	0
YDR167W_idr_2	0
YDR168W_idr_4	0
YDR168W_idr_5	0
YDR169C_idr_1	0
YDR169C_idr_2	0
YDR169C_idr_3	0
YDR171W_idr_3	0
YDR171W_idr_4	0
YDR171W_idr_5	0
YDR172W_idr_1	0
YDR173C_idr_4	0
YDR174W_idr_2	0
YDR174W_idr_3	0
YDR175C_idr_1	0
YDR176W_idr_1	0
YDR176W_idr_2	0
YDR176W_idr_3	0
YDR176W_idr_4	0
YDR179W-A_idr_1	0
YDR180W_idr_8	0
YDR180W_idr_12	0
YDR182W_idr_1	0
YDR186C_idr_11	0
YDR192C_idr_1	0
YDR194C_idr_3	0
YDR194C_idr_4	0
YDR200C_idr_1	0
YDR200C_idr_4	0
YDR200C_idr_10	0
YDR205W_idr_9	0
YDR206W_idr_3	0
YDR207C_idr_1	0
YDR207C_idr_4	0
YDR207C_idr_7	0
YDR207C_idr_9	0
YDR207C_idr_10	0
YDR207C_idr_11	0
YDR207C_idr_13	0
YDR207C_idr_16	0
YDR208W_idr_1	0
YDR208W_idr_5	0
YDR210W_idr_1	0
YDR211W_idr_3	0
YDR213W_idr_1	0
YDR213W_idr_2	0
YDR214W_idr_2	0
YDR218C_idr_6	0
YDR223W_idr_1	0
YDR223W_idr_12	0
YDR224C_idr_1	0
YDR228C_idr_2	0
YDR228C_idr_4	0
YDR228C_idr_7	0
YDR229W_idr_1	0
YDR229W_idr_2	0
YDR229W_idr_3	0
YDR232W_idr_1	0
YDR233C_idr_2	0
YDR240C_idr_1	0
YDR240C_idr_2	0
YDR243C_idr_1	0
YDR244W_idr_3	0
YDR244W_idr_6	0
YDR247W_idr_2	0
YDR247W_idr_4	0
YDR249C_idr_1	0
YDR251W_idr_2	0
YDR254W_idr_3	0
YDR258C_idr_1	0
YDR258C_idr_2	0
YDR259C_idr_2	0
YDR259C_idr_3	0
YDR259C_idr_4	0
YDR260C_idr_3	0
YDR261C_idr_1	0
YDR261C_idr_3	0
YDR263C_idr_2	0
YDR265W_idr_2	0
YDR266C_idr_1	0
YDR266C_idr_2	0
YDR266C_idr_4	0
YDR268W_idr_1	0
YDR270W_idr_2	0
YDR273W_idr_1	0
YDR277C_idr_1	0
YDR277C_idr_2	0
YDR277C_idr_3	0
YDR279W_idr_4	0
YDR282C_idr_1	0
YDR283C_idr_13	0
YDR283C_idr_16	0
YDR283C_idr_21	0
YDR285W_idr_7	0
YDR285W_idr_8	0
YDR285W_idr_12	0
YDR285W_idr_13	0
YDR289C_idr_4	0
YDR289C_idr_7	0
YDR291W_idr_5	0
YDR292C_idr_2	0
YDR295C_idr_3	0
YDR297W_idr_3	0
YDR299W_idr_3	0
YDR299W_idr_4	0
YDR299W_idr_6	0
YDR299W_idr_9	0
YDR301W_idr_1	0
YDR301W_idr_6	0
YDR303C_idr_3	0
YDR303C_idr_5	0
YDR306C_idr_3	0
YDR311W_idr_11	0
YDR311W_idr_16	0
YDR312W_idr_2	0
YDR312W_idr_4	0
YDR313C_idr_2	0
YDR314C_idr_1	0
YDR316W_idr_6	0
YDR320C_idr_1	0
YDR320C_idr_3	0
YDR320C_idr_6	0
YDR321W_idr_1	0
YDR323C_idr_2	0
YDR323C_idr_6	0
YDR324C_idr_2	0
YDR325W_idr_5	0
YDR325W_idr_9	0
YDR328C_idr_2	0
YDR329C_idr_4	0
YDR330W_idr_2	0
YDR330W_idr_5	0
YDR330W_idr_7	0
YDR331W_idr_1	0
YDR332W_idr_3	0
YDR333C_idr_5	0
YDR333C_idr_7	0
YDR334W_idr_3	0
YDR334W_idr_9	0
YDR334W_idr_10	0
YDR334W_idr_14	0
YDR334W_idr_16	0
YDR334W_idr_17	0
YDR335W_idr_8	0
YDR337W_idr_1	0
YDR338C_idr_4	0
YDR342C_idr_1	0
YDR343C_idr_1	0
YDR345C_idr_1	0
YDR346C_idr_2	0
YDR346C_idr_3	0
YDR349C_idr_1	0
YDR349C_idr_5	0
YDR349C_idr_7	0
YDR350C_idr_5	0
YDR351W_idr_1	0
YDR351W_idr_2	0
YDR352W_idr_3	0
YDR352W_idr_4	0
YDR356W_idr_2	0
YDR356W_idr_4	0
YDR356W_idr_5	0
YDR356W_idr_7	0
YDR358W_idr_2	0
YDR358W_idr_3	0
YDR359C_idr_1	0
YDR359C_idr_4	0
YDR359C_idr_6	0
YDR359C_idr_9	0
YDR359C_idr_11	0
YDR361C_idr_1	0
YDR362C_idr_1	0
YDR363W_idr_4	0
YDR363W_idr_7	0
YDR365C_idr_4	0
YDR365C_idr_5	0
YDR365C_idr_6	0
YDR365C_idr_7	0
YDR365C_idr_12	0
YDR370C_idr_3	0
YDR372C_idr_1	0
YDR374C_idr_2	0
YDR375C_idr_1	0
YDR381W_idr_1	0
YDR381W_idr_2	0
YDR382W_idr_1	0
YDR384C_idr_1	0
YDR386W_idr_2	0
YDR386W_idr_3	0
YDR387C_idr_1	0
YDR388W_idr_3	0
YDR390C_idr_5	0
YDR392W_idr_2	0
YDR393W_idr_3	0
YDR393W_idr_4	0
YDR393W_idr_7	0
YDR394W_idr_1	0
YDR395W_idr_4	0
YDR398W_idr_2	0
YDR406W_idr_1	0
YDR406W_idr_9	0
YDR406W_idr_10	0
YDR407C_idr_8	0
YDR407C_idr_9	0
YDR411C_idr_4	0
YDR412W_idr_3	0
YDR412W_idr_5	0
YDR416W_idr_2	0
YDR419W_idr_2	0
YDR420W_idr_1	0
YDR420W_idr_6	0
YDR420W_idr_8	0
YDR420W_idr_12	0
YDR420W_idr_15	0
YDR420W_idr_18	0
YDR421W_idr_6	0
YDR421W_idr_8	0
YDR423C_idr_1	0
YDR423C_idr_4	0
YDR425W_idr_1	0
YDR425W_idr_6	0
YDR429C_idr_2	0
YDR432W_idr_1	0
YDR432W_idr_2	0
YDR438W_idr_2	0
YDR440W_idr_1	0
YDR440W_idr_2	0
YDR444W_idr_4	0
YDR444W_idr_6	0
YDR446W_idr_1	0
YDR448W_idr_4	0
YDR451C_idr_1	0
YDR451C_idr_3	0
YDR451C_idr_4	0
YDR452W_idr_1	0
YDR456W_idr_1	0
YDR456W_idr_4	0
YDR457W_idr_7	0
YDR457W_idr_14	0
YDR457W_idr_17	0
YDR457W_idr_19	0
YDR457W_idr_22	0
YDR457W_idr_25	0
YDR457W_idr_26	0
YDR457W_idr_30	0
YDR457W_idr_31	0
YDR457W_idr_33	0
YDR457W_idr_42	0
YDR457W_idr_44	0
YDR459C_idr_6	0
YDR460W_idr_2	0
YDR462W_idr_1	0
YDR463W_idr_5	0
YDR463W_idr_7	0
YDR463W_idr_10	0
YDR464W_idr_1	0
YDR464W_idr_3	0
YDR464W_idr_4	0
YDR464W_idr_5	0
YDR464W_idr_7	0
YDR464W_idr_9	0
YDR465C_idr_4	0
YDR466W_idr_3	0
YDR466W_idr_6	0
YDR466W_idr_8	0
YDR468C_idr_3	0
YDR469W_idr_2	0
YDR470C_idr_2	0
YDR472W_idr_1	0
YDR473C_idr_1	0
YDR475C_idr_3	0
YDR475C_idr_4	0
YDR475C_idr_8	0
YDR475C_idr_9	0
YDR477W_idr_1	0
YDR477W_idr_3	0
YDR478W_idr_3	0
YDR479C_idr_1	0
YDR479C_idr_4	0
YDR480W_idr_9	0
YDR481C_idr_1	0
YDR483W_idr_1	0
YDR484W_idr_6	0
YDR484W_idr_8	0
YDR485C_idr_1	0
YDR485C_idr_2	0
YDR488C_idr_2	0
YDR488C_idr_3	0
YDR489W_idr_1	0
YDR490C_idr_1	0
YDR490C_idr_6	0
YDR490C_idr_8	0
YDR490C_idr_10	0
YDR494W_idr_2	0
YDR495C_idr_1	0
YDR495C_idr_9	0
YDR496C_idr_1	0
YDR497C_idr_1	0
YDR498C_idr_5	0
YDR499W_idr_3	0
YDR499W_idr_4	0
YDR501W_idr_1	0
YDR501W_idr_2	0
YDR501W_idr_4	0
YDR505C_idr_2	0
YDR508C_idr_1	0
YDR508C_idr_2	0
YDR513W_idr_1	0
YDR517W_idr_8	0
YDR520C_idr_1	0
YDR520C_idr_3	0
YDR520C_idr_9	0
YDR522C_idr_2	0
YDR523C_idr_2	0
YDR524C_idr_4	0
YDR524C_idr_8	0
YDR527W_idr_1	0
YDR527W_idr_4	0
YEL001C_idr_1	0
YEL005C_idr_2	0
YEL007W_idr_2	0
YEL007W_idr_3	0
YEL007W_idr_8	0
YEL009C_idr_1	0
YEL009C_idr_3	0
YEL012W_idr_2	0
YEL015W_idr_3	0
YEL015W_idr_5	0
YEL017W_idr_2	0
YEL022W_idr_2	0
YEL022W_idr_3	0
YEL022W_idr_7	0
YEL022W_idr_9	0
YEL022W_idr_12	0
YEL022W_idr_13	0
YEL022W_idr_17	0
YEL024W_idr_1	0
YEL031W_idr_2	0
YEL031W_idr_11	0
YEL036C_idr_1	0
YEL036C_idr_3	0
YEL037C_idr_1	0
YEL037C_idr_2	0
YEL037C_idr_3	0
YEL040W_idr_3	0
YEL041W_idr_1	0
YEL041W_idr_6	0
YEL042W_idr_2	0
YEL050C_idr_1	0
YEL051W_idr_2	0
YEL052W_idr_1	0
YEL052W_idr_5	0
YEL053C_idr_2	0
YEL055C_idr_3	0
YEL060C_idr_2	0
YEL061C_idr_1	0
YEL061C_idr_6	0
YEL061C_idr_9	0
YEL061C_idr_11	0
YEL062W_idr_4	0
YEL062W_idr_5	0
YEL063C_idr_1	0
YEL064C_idr_1	0
YER002W_idr_2	0
YER005W_idr_5	0
YER006W_idr_1	0
YER006W_idr_7	0
YER008C_idr_1	0
YER008C_idr_8	0
YER008C_idr_14	0
YER011W_idr_3	0
YER013W_idr_4	0
YER013W_idr_7	0
YER013W_idr_9	0
YER013W_idr_17	0
YER016W_idr_2	0
YER016W_idr_4	0
YER017C_idr_1	0
YER019C-A_idr_1	0
YER019W_idr_1	0
YER020W_idr_1	0
YER021W_idr_3	0
YER022W_idr_8	0
YER022W_idr_10	0
YER024W_idr_2	0
YER024W_idr_3	0
YER024W_idr_8	0
YER024W_idr_11	0
YER025W_idr_1	0
YER026C_idr_1	0
YER027C_idr_1	0
YER027C_idr_2	0
YER028C_idr_8	0
YER028C_idr_10	0
YER029C_idr_3	0
YER030W_idr_1	0
YER030W_idr_3	0
YER031C_idr_2	0
YER038C_idr_2	0
YER040W_idr_1	0
YER040W_idr_2	0
YER040W_idr_3	0
YER041W_idr_6	0
YER041W_idr_7	0
YER045C_idr_9	0
YER045C_idr_10	0
YER045C_idr_12	0
YER047C_idr_4	0
YER048C_idr_2	0
YER049W_idr_14	0
YER056C_idr_1	0
YER059W_idr_1	0
YER059W_idr_3	0
YER060W-A_idr_1	0
YER063W_idr_2	0
YER063W_idr_4	0
YER064C_idr_2	0
YER064C_idr_3	0
YER068W_idr_7	0
YER068W_idr_9	0
YER069W_idr_1	0
YER069W_idr_2	0
YER070W_idr_1	0
YER078C_idr_1	0
YER080W_idr_1	0
YER081W_idr_1	0
YER082C_idr_3	0
YER083C_idr_2	0
YER086W_idr_1	0
YER087C-B_idr_1	0
YER089C_idr_2	0
YER095W_idr_1	0
YER096W_idr_2	0
YER096W_idr_8	0
YER098W_idr_1	0
YER098W_idr_2	0
YER098W_idr_5	0
YER100W_idr_2	0
YER101C_idr_1	0
YER103W_idr_2	0
YER104W_idr_3	0
YER105C_idr_1	0
YER105C_idr_15	0
YER112W_idr_1	0
YER113C_idr_1	0
YER116C_idr_1	0
YER116C_idr_3	0
YER118C_idr_2	0
YER119C_idr_2	0
YER122C_idr_2	0
YER123W_idr_5	0
YER124C_idr_2	0
YER124C_idr_4	0
YER125W_idr_2	0
YER125W_idr_3	0
YER127W_idr_3	0
[truncated: 3,355 more rows]
