# Supplementary material for: Identifying molecular features that are associated with biological function of intrinsically disordered protein regions
Source: eLife. 2021 Feb 22;10:e60220. doi: 10.7554/eLife.60220 (PMC7932695; doi:10.7554/eLife.60220)
Supplement: Figure 3—source data 1. — The remaining molecular features (n = 73) and the associated functions/phenotypes (n = 23) were then hierarchically clustered using weighted uncentered correlation distance (‘cluster’ and ‘calculate weights’ checked off with cutoff = 0.1 and exponent = 1) on Cluster 3.0, using average linkage. The clustered t-statistics underlying Figure 3 (tstat_table_atleast1_over_3_v2.cdt) can be viewed/explored using Java Treeview. [file elife-60220-fig3-data1.zip]

Archive with 5 entries (5 files):
- Fig3-tstat-clustering-source-data/tstat_table_atleast1_over_3_v2.atr
- Fig3-tstat-clustering-source-data/tstat_table_atleast1_over_3_v2.cdt
- Fig3-tstat-clustering-source-data/tstat_table_atleast1_over_3_v2.gtr
- Fig3-tstat-clustering-source-data/tstat_table_atleast1_over_3_v2.jtv
- Fig3-tstat-clustering-source-data/tstat_table_atleast1_over_3_v2.txt
