# Supplementary material for: Identifying molecular features that are associated with biological function of intrinsically disordered protein regions
Source: eLife. 2021 Feb 22;10:e60220. doi: 10.7554/eLife.60220 (PMC7932695; doi:10.7554/eLife.60220)
Supplement: Figure 3—source data 1. — The remaining molecular features (n = 73) and the associated functions/phenotypes (n = 23) were then hierarchically clustered using weighted uncentered correlation distance (‘cluster’ and ‘calculate weights’ checked off with cutoff = 0.1 and exponent = 1) on Cluster 3.0, using average linkage. The clustered t-statistics underlying Figure 3 (tstat_table_atleast1_over_3_v2.cdt) can be viewed/explored using Java Treeview. [file elife-60220-fig3-data1.zip › Fig3-tstat-clustering-source-data/tstat_table_atleast1_over_3_v2.atr]

NODE1X	ARRY17X	ARRY9X	0.838012
NODE2X	ARRY20X	ARRY18X	0.792319
NODE3X	ARRY12X	ARRY8X	0.749086
NODE4X	ARRY16X	ARRY6X	0.678863
NODE5X	ARRY11X	NODE1X	0.672098
NODE6X	ARRY14X	NODE2X	0.659472
NODE7X	ARRY19X	NODE6X	0.502799
NODE8X	ARRY5X	ARRY2X	0.473842
NODE9X	ARRY22X	NODE7X	0.440382
NODE10X	ARRY10X	NODE5X	0.428451
NODE11X	NODE3X	ARRY4X	0.413616
NODE12X	NODE9X	NODE11X	0.335078
NODE13X	ARRY13X	ARRY7X	0.324994
NODE14X	ARRY21X	ARRY15X	0.295935
NODE15X	NODE4X	ARRY1X	0.221472
NODE16X	NODE13X	NODE12X	0.121083
NODE17X	NODE8X	ARRY0X	0.106638
NODE18X	NODE14X	NODE16X	0.051628
NODE19X	ARRY3X	NODE15X	0.012224
NODE20X	NODE10X	NODE17X	-0.003250
NODE21X	NODE18X	NODE20X	-0.008881
NODE22X	NODE19X	NODE21X	-0.041508
