# Supplementary material for: Identifying molecular features that are associated with biological function of intrinsically disordered protein regions
Source: eLife. 2021 Feb 22;10:e60220. doi: 10.7554/eLife.60220 (PMC7932695; doi:10.7554/eLife.60220)
Supplement: Figure 3—source data 1. — The remaining molecular features (n = 73) and the associated functions/phenotypes (n = 23) were then hierarchically clustered using weighted uncentered correlation distance (‘cluster’ and ‘calculate weights’ checked off with cutoff = 0.1 and exponent = 1) on Cluster 3.0, using average linkage. The clustered t-statistics underlying Figure 3 (tstat_table_atleast1_over_3_v2.cdt) can be viewed/explored using Java Treeview. [file elife-60220-fig3-data1.zip › Fig3-tstat-clustering-source-data/tstat_table_atleast1_over_3_v2.cdt]

GID	features	NAME	GWEIGHT	cellular.response.to.DNA.damage.stimulus..GO.0006974.	cdc28_goldstandard_hits	intracellular.signal.transduction..GO.0035556.	protein.kinase.activity..GO.0004672.	actin.cortical.patch..GO.0030479.	cell.wall..GO.0005618.	extracellular.region..GO.0005576.	mitochondrial.matrix..GO.0005759.	mitochondrion..GO.0005739.	mitochondrial.inner.membrane..GO.0005743.	respiratory.growth..decreased.rate	inviable	nuclear.pore..GO.0005643.	cytoplasmic.stress.granule..GO.0010494.	mitchell2012_parkermrnps	mRNA.binding..GO.0003729.	nucleolus..GO.0005730.	ribosome.biogenesis..GO.0042254.	rRNA.processing..GO.0006364.	RNA.accumulation..increased	wallace2015_heatagg	P.body..GO.0000932.	sequence.specific.DNA.binding..GO.0043565.
AID				ARRY3X	ARRY1X	ARRY6X	ARRY16X	ARRY0X	ARRY2X	ARRY5X	ARRY10X	ARRY11X	ARRY9X	ARRY17X	ARRY7X	ARRY13X	ARRY4X	ARRY8X	ARRY12X	ARRY14X	ARRY18X	ARRY20X	ARRY19X	ARRY22X	ARRY15X	ARRY21X
EWEIGHT				1.000000	1.000000	1.000000	1.000000	1.000000	1.000000	1.000000	1.000000	1.000000	1.000000	1.000000	1.000000	1.000000	1.000000	1.000000	1.000000	1.000000	1.000000	1.000000	1.000000	1.000000	1.000000	1.000000
GENE7X	mean_calc_disorder_promoting	mean_calc_disorder_promoting	1.000000	0.000000	0.000000	0.000000	0.000000	3.451225	1.864303	0.143345	0.000000	0.000000	0.000000	0.000000	0.000000	0.000000	0.000000	0.000000	0.000000	1.351410	4.050498	3.864118	0.000000	3.796469	0.000000	-2.672196
GENE11X	mean_calc_FCR	mean_calc_FCR	1.000000	0.909094	0.000000	0.000000	0.000000	0.000000	0.000000	0.000000	0.000000	0.000000	0.000000	0.000000	0.000000	0.000000	0.000000	0.000000	0.000000	3.462337	3.100473	-0.130406	0.000000	0.000000	0.000000	0.000000
GENE22X	mean_calc_MOD_CKII	mean_calc_MOD_CKII	1.000000	0.000000	0.000000	0.000000	0.000000	0.000000	-2.267350	-0.134526	0.000000	0.000000	0.000000	0.000000	0.000000	0.000000	0.000000	0.000000	0.000000	7.923498	7.656200	4.606439	3.834342	0.000000	0.000000	0.000000
GENE13X	mean_calc_INT_RGG	mean_calc_INT_RGG	1.000000	0.000000	0.000000	0.000000	0.000000	0.000000	0.000000	0.000000	0.000000	0.000000	0.000000	0.000000	0.000000	-2.011440	4.426894	3.617876	4.776871	6.622359	0.000000	0.000000	0.000000	3.150013	6.188698	0.000000
GENE30X	mean_calc_REP_KAP2	mean_calc_REP_KAP2	1.000000	0.000000	0.000000	0.000000	0.000000	0.000000	0.000000	0.000000	0.000000	0.000000	0.000000	0.000000	0.000000	0.000000	2.443983	4.279599	4.671999	2.258780	2.855006	1.851743	2.505195	0.000000	2.097127	0.000000
GENE46X	log_var_calc_disorder_promoting	log_var_calc_disorder_promoting	1.000000	0.000000	0.000000	0.000000	0.000000	0.000000	0.000000	0.000000	0.000000	-1.866534	0.000000	0.000000	0.000000	0.000000	0.000000	1.841637	3.383713	0.000000	0.000000	0.000000	0.000000	0.000000	0.775446	0.000000
GENE36X	log_var_calc_AA_A	log_var_calc_AA_A	1.000000	0.000000	0.000000	0.000000	0.000000	0.000000	-1.223478	0.000000	0.000000	0.000000	0.000000	0.000000	0.000000	0.000000	0.000000	3.325120	0.000000	0.000000	0.000000	0.000000	0.000000	0.000000	0.000000	0.000000
GENE10X	mean_calc_DOC_PRO	mean_calc_DOC_PRO	1.000000	0.000000	1.584244	0.000000	1.414601	3.099622	0.000000	0.000000	0.000000	0.000000	0.000000	0.000000	0.000000	0.000000	0.000000	0.000000	0.000000	0.000000	0.000000	0.000000	0.000000	0.000000	0.000000	0.000000
GENE26X	mean_calc_MOD_PRK1	mean_calc_MOD_PRK1	0.500000	0.000000	0.000000	0.000000	0.000000	8.329398	0.000000	0.000000	0.000000	0.000000	0.000000	0.000000	0.000000	0.000000	0.000000	0.000000	0.000000	0.000000	0.000000	0.000000	0.000000	0.000000	0.000000	0.000000
GENE52X	log_var_calc_LIG_AP_GAE_1	log_var_calc_LIG_AP_GAE_1	0.500000	0.000000	0.000000	0.000000	0.000000	3.209540	0.000000	0.000000	0.000000	0.000000	0.000000	0.000000	0.000000	0.000000	0.000000	0.000000	0.000000	0.000000	0.000000	0.000000	0.000000	0.000000	0.000000	0.000000
GENE15X	mean_calc_kappa	mean_calc_kappa	1.000000	0.000000	0.000000	0.000000	0.000000	0.000000	0.000000	0.000000	-1.616726	-7.326570	-5.867392	-2.428366	0.000000	0.000000	-2.439099	0.000000	0.000000	0.000000	0.000000	0.000000	0.000000	0.000000	0.000000	0.000000
GENE41X	log_var_calc_acidic	log_var_calc_acidic	1.000000	0.000000	0.000000	0.000000	0.000000	0.000000	0.000000	0.000000	-0.816359	-0.672583	-3.637024	0.000000	0.000000	0.000000	0.000000	0.000000	0.000000	0.000000	0.000000	0.000000	0.000000	0.000000	0.000000	0.000000
GENE50X	log_var_calc_Iso_point	log_var_calc_Iso_point	1.000000	0.000000	0.000000	0.000000	0.000000	3.344484	0.000000	0.218177	0.000000	0.000000	-5.285031	-5.207564	0.000000	0.000000	0.000000	0.000000	0.000000	0.000000	0.000000	0.000000	0.000000	0.000000	0.000000	0.000000
GENE32X	mean_calc_REP_S2	mean_calc_REP_S2	1.000000	0.000000	0.000000	0.000000	0.000000	0.000000	-3.784406	0.000000	2.432180	0.000000	0.000000	0.000000	0.000000	0.000000	0.000000	0.000000	0.000000	0.000000	0.000000	0.000000	-1.781681	0.000000	0.000000	0.000000
GENE33X	mean_calc_RK_ratio	mean_calc_RK_ratio	1.000000	0.000000	0.000000	0.000000	0.000000	0.890474	-2.771397	0.000000	0.000000	0.000000	0.000000	0.000000	0.000000	-3.019303	0.000000	0.000000	0.000000	0.000000	0.000000	0.000000	0.000000	0.000000	0.000000	0.000000
GENE49X	log_var_calc_hydrophobicity	log_var_calc_hydrophobicity	1.000000	0.000000	0.000000	0.000000	0.000000	0.000000	-3.886491	-0.036716	0.000000	-4.315747	-2.083552	0.000000	0.000000	0.000000	2.102099	0.000000	0.000000	0.000000	0.000000	0.000000	0.000000	0.000000	2.357894	0.000000
GENE0X	mean_calc_AA_A	mean_calc_AA_A	1.000000	0.000000	-3.057396	-3.364810	-3.852740	0.000000	0.000000	0.000000	3.519942	0.000000	0.000000	0.000000	0.000000	-2.641031	0.000000	0.000000	0.000000	0.000000	0.000000	0.000000	0.000000	0.000000	0.000000	0.000000
GENE27X	mean_calc_MOD_SUMO_for_1	mean_calc_MOD_SUMO_for_1	1.000000	2.997137	0.000000	-2.708976	-3.871826	0.000000	0.000000	0.000000	3.247463	0.000000	0.000000	0.000000	0.000000	0.000000	2.330919	0.000000	0.000000	0.000000	0.000000	0.000000	0.000000	0.000000	0.000000	0.000000
GENE34X	mean_calc_SCD	mean_calc_SCD	1.000000	0.000000	0.000000	-3.567611	0.000000	0.000000	0.360729	-0.148557	0.000000	0.000000	0.000000	0.000000	0.000000	0.000000	0.000000	0.000000	0.000000	0.000000	0.000000	0.000000	0.000000	0.000000	0.000000	0.000000
GENE19X	mean_calc_LIG_PCNA_PIPBox_1	mean_calc_LIG_PCNA_PIPBox_1	1.000000	4.848959	0.000000	0.000000	0.000000	0.000000	0.000000	0.000000	0.000000	0.000000	0.000000	0.000000	0.000000	0.000000	0.000000	0.000000	0.000000	0.000000	0.000000	0.000000	0.000000	0.000000	0.000000	0.000000
GENE25X	mean_calc_MOD_MEC1	mean_calc_MOD_MEC1	1.000000	7.522811	2.038793	0.000000	0.000000	0.000000	-2.363172	0.000000	0.000000	0.000000	2.963315	0.000000	0.000000	0.000000	0.000000	0.000000	0.000000	0.000000	0.000000	0.000000	0.000000	0.000000	0.000000	0.000000
GENE28X	mean_calc_REP_D2	mean_calc_REP_D2	1.000000	3.554872	0.000000	0.000000	0.000000	0.000000	0.000000	0.000000	0.000000	0.000000	0.000000	0.000000	0.000000	0.000000	-2.922650	0.000000	0.000000	0.000000	0.000000	0.000000	0.000000	0.000000	0.000000	0.000000
GENE35X	mean_calc_TRG_NLS_MonoExtN_4	mean_calc_TRG_NLS_MonoExtN_4	1.000000	5.368735	0.000000	-2.115411	0.000000	0.000000	0.000000	-0.211414	-2.450094	0.000000	-3.189306	-2.517442	0.000000	-3.183739	-2.185007	0.000000	0.000000	0.000000	0.000000	0.000000	3.605129	0.000000	-2.859009	0.000000
GENE43X	log_var_calc_basic	log_var_calc_basic	0.885172	0.000000	0.000000	0.000000	0.000000	0.000000	0.000000	0.000000	0.000000	0.000000	0.000000	0.000000	-1.541216	0.000000	-4.360854	0.000000	0.000000	0.000000	0.000000	-1.191809	0.000000	0.000000	0.000000	0.000000
GENE66X	log_var_calc_REP_K2	log_var_calc_REP_K2	0.885172	0.000000	0.000000	0.000000	0.000000	0.000000	0.000000	0.087651	0.000000	0.000000	0.000000	0.000000	0.000000	0.000000	-8.242138	0.000000	0.000000	0.000000	0.000000	0.000000	0.000000	0.000000	0.000000	0.000000
GENE16X	mean_calc_length	mean_calc_length	1.000000	0.000000	0.000000	0.000000	0.000000	0.000000	0.000000	0.000000	0.000000	0.000000	0.000000	0.000000	0.000000	0.000000	0.000000	0.000000	0.000000	0.000000	0.000000	0.000000	0.000000	0.000000	-4.719676	-6.649553
GENE29X	mean_calc_REP_E2	mean_calc_REP_E2	1.000000	0.000000	0.000000	0.000000	0.000000	0.000000	-1.265977	-0.147692	0.000000	0.000000	0.000000	0.000000	0.000000	0.000000	0.000000	0.000000	0.000000	0.000000	0.000000	0.000000	0.000000	0.000000	0.000000	-3.583142
GENE60X	log_var_calc_NCPR	log_var_calc_NCPR	1.000000	0.000000	0.000000	0.000000	0.000000	0.000000	0.000000	0.000000	0.000000	0.000000	0.000000	0.000000	0.000000	0.000000	0.000000	0.000000	0.000000	0.000000	0.000000	0.000000	0.000000	0.377629	-4.484165	0.000000
GENE4X	mean_calc_aromatic	mean_calc_aromatic	1.000000	0.000000	0.000000	0.000000	0.000000	0.000000	0.000000	0.000000	1.971134	0.000000	0.000000	0.000000	0.000000	3.605055	0.000000	0.000000	0.000000	0.000000	0.000000	0.000000	0.000000	0.000000	0.000000	0.000000
GENE17X	mean_calc_LIG_AP_GAE_1	mean_calc_LIG_AP_GAE_1	1.000000	0.000000	0.000000	0.000000	0.000000	0.000000	0.000000	0.000000	0.000000	0.000000	0.000000	0.000000	0.000000	4.266972	0.000000	0.000000	0.000000	0.000000	0.000000	0.000000	0.000000	0.000000	0.000000	0.000000
GENE5X	mean_calc_DEG_APCC_KENBOX_2	mean_calc_DEG_APCC_KENBOX_2	1.000000	0.000000	6.197219	3.214786	3.437813	0.000000	-2.208873	0.000000	0.000000	0.000000	0.000000	0.000000	0.000000	0.000000	0.000000	0.000000	0.000000	0.000000	0.000000	0.000000	0.000000	0.000000	0.000000	0.000000
GENE8X	mean_calc_DOC_CKS1_1	mean_calc_DOC_CKS1_1	1.000000	0.000000	4.113170	0.000000	0.000000	0.000000	0.674867	-0.425525	0.000000	0.000000	0.000000	0.000000	0.000000	2.058470	0.000000	0.000000	0.000000	0.000000	0.000000	0.000000	0.000000	0.000000	0.000000	0.000000
GENE20X	mean_calc_MOD_CDK_SPxK_1	mean_calc_MOD_CDK_SPxK_1	1.000000	1.097888	7.052017	0.000000	0.000000	0.000000	0.000000	0.000000	0.000000	0.000000	0.000000	0.000000	0.000000	0.000000	0.000000	0.000000	0.000000	0.000000	0.000000	0.000000	0.000000	0.000000	0.000000	0.000000
GENE24X	mean_calc_MOD_LATS_1	mean_calc_MOD_LATS_1	1.000000	0.000000	3.881075	1.970601	0.000000	0.000000	0.000000	0.000000	0.000000	0.000000	0.000000	0.000000	0.000000	0.000000	0.000000	0.000000	0.000000	0.000000	0.000000	0.000000	0.000000	0.000000	0.000000	0.000000
GENE1X	mean_calc_AA_H	mean_calc_AA_H	1.000000	0.000000	0.000000	5.921890	5.809456	0.000000	0.000000	0.000000	0.000000	0.000000	0.000000	0.000000	-5.147060	-5.038627	0.000000	0.000000	0.000000	0.000000	0.000000	0.000000	0.000000	0.000000	0.000000	2.037330
GENE9X	mean_calc_DOC_MAPK_DCC_7	mean_calc_DOC_MAPK_DCC_7	0.877547	0.000000	0.000000	5.834042	2.590456	0.000000	0.000000	0.000000	0.000000	0.000000	0.000000	0.000000	0.000000	0.000000	0.000000	0.000000	0.000000	0.000000	0.000000	0.000000	0.000000	0.000000	0.000000	0.000000
GENE18X	mean_calc_LIG_EH_1	mean_calc_LIG_EH_1	0.877547	0.000000	0.000000	3.131368	0.000000	0.000000	0.000000	0.000000	0.000000	0.000000	0.000000	0.000000	0.000000	0.000000	0.000000	0.000000	0.000000	0.000000	0.000000	0.000000	0.000000	0.000000	0.000000	0.000000
GENE23X	mean_calc_MOD_IPL1	mean_calc_MOD_IPL1	1.000000	0.000000	0.000000	5.754816	5.346801	0.000000	-2.183166	0.000000	0.000000	0.000000	0.000000	0.000000	0.000000	0.000000	0.000000	-1.576454	0.000000	0.000000	0.000000	0.000000	0.000000	0.000000	-1.960570	0.000000
GENE54X	log_var_calc_MOD_CDK_SPxK_1	log_var_calc_MOD_CDK_SPxK_1	1.000000	3.593346	0.000000	2.181531	2.104668	0.000000	0.000000	0.000000	0.000000	0.000000	0.000000	0.000000	0.000000	0.000000	0.000000	-1.283291	-2.474815	0.000000	0.000000	0.000000	-2.973723	-1.466910	0.000000	0.000000
GENE63X	log_var_calc_omega	log_var_calc_omega	1.000000	0.000000	0.000000	0.000000	5.786917	0.000000	0.000000	0.000000	0.000000	0.000000	0.000000	0.000000	0.000000	0.000000	0.000000	0.000000	0.000000	0.000000	0.000000	0.000000	0.000000	0.000000	0.000000	0.000000
GENE48X	log_var_calc_ED_ratio	log_var_calc_ED_ratio	1.000000	0.000000	0.000000	1.918592	0.000000	-4.137353	0.000000	0.000000	0.000000	0.000000	0.000000	0.000000	0.000000	0.000000	3.552253	0.000000	0.000000	0.000000	0.000000	0.000000	0.000000	0.000000	0.000000	0.000000
GENE61X	log_var_calc_net_charge	log_var_calc_net_charge	1.000000	0.000000	0.000000	0.000000	0.000000	-4.551728	0.000000	0.000000	0.000000	0.000000	0.000000	0.000000	0.000000	0.000000	0.000000	-0.357773	0.000000	0.000000	0.000000	0.000000	0.000000	-0.919499	0.000000	0.000000
GENE65X	log_var_calc_REP_G2	log_var_calc_REP_G2	1.000000	0.000000	0.000000	0.000000	0.000000	0.000000	0.000000	0.000000	0.000000	0.000000	0.000000	0.000000	0.000000	0.000000	3.084621	0.000000	0.000000	0.000000	0.000000	0.000000	0.000000	0.000000	0.000000	0.000000
GENE44X	log_var_calc_CLV_Separin_Fungi	log_var_calc_CLV_Separin_Fungi	1.000000	-3.219706	0.000000	0.000000	0.000000	0.000000	0.000000	0.000000	0.000000	0.000000	0.000000	0.000000	0.000000	0.000000	0.000000	0.000000	0.000000	0.000000	0.000000	0.000000	0.000000	0.000000	0.000000	0.000000
GENE3X	mean_calc_aliphatic	mean_calc_aliphatic	1.000000	0.000000	0.000000	0.000000	0.000000	0.000000	0.000000	0.000000	0.000000	2.695334	3.501300	2.465712	0.000000	0.328281	0.000000	-1.795956	0.000000	0.000000	0.000000	0.000000	0.000000	0.000000	0.000000	0.000000
GENE6X	mean_calc_DEG_APCC_TPR_1	mean_calc_DEG_APCC_TPR_1	0.633415	0.000000	0.000000	0.000000	0.000000	0.000000	0.000000	0.000000	1.365126	6.800677	2.960847	4.239598	0.000000	0.000000	-1.960876	-0.519653	0.000000	0.000000	0.000000	0.000000	0.000000	0.000000	0.000000	0.000000
GENE14X	mean_calc_Iso_point	mean_calc_Iso_point	0.633415	0.000000	0.000000	0.000000	0.000000	0.000000	0.000000	0.000000	3.349201	9.508248	6.433888	6.634968	0.000000	0.000000	0.000000	0.000000	0.000000	0.000000	0.000000	0.000000	0.000000	0.000000	0.000000	0.000000
GENE70X	log_var_calc_TRG_MITOCHONDRIA	log_var_calc_TRG_MITOCHONDRIA	1.000000	0.000000	0.000000	0.000000	0.000000	0.000000	0.000000	0.000000	1.519368	0.000000	1.880371	3.845229	0.000000	0.000000	0.000000	-2.656334	0.000000	0.000000	0.000000	0.000000	0.000000	0.000000	0.000000	0.000000
GENE12X	mean_calc_hydrophobicity	mean_calc_hydrophobicity	1.000000	0.000000	0.000000	0.000000	0.000000	0.000000	1.913180	0.348076	-0.000660	3.066199	1.741268	1.331653	-3.791749	0.000000	0.000000	-0.471931	-2.572275	-1.801204	0.000000	0.000000	-2.181045	0.000000	0.000000	0.000000
GENE45X	log_var_calc_DEG_APCC_TPR_1	log_var_calc_DEG_APCC_TPR_1	1.000000	0.000000	0.000000	0.000000	0.000000	-3.218520	-2.355586	0.000000	1.548687	0.000000	0.000000	0.000000	-4.909119	0.000000	-0.064181	-1.291683	-3.452530	-2.742715	0.000000	0.000000	0.000000	-0.890504	0.000000	0.000000
GENE2X	mean_calc_AA_T	mean_calc_AA_T	1.000000	0.000000	0.000000	0.000000	0.000000	0.000000	0.000000	0.000000	0.000000	0.000000	0.000000	0.000000	-3.422540	0.000000	-5.431485	-4.861833	-5.825224	-6.779874	-3.912176	-5.631700	-3.544870	-5.154851	-3.656213	0.000000
GENE58X	log_var_calc_MOD_PKA	log_var_calc_MOD_PKA	1.000000	0.000000	0.000000	0.000000	0.000000	0.000000	0.000000	0.000000	0.000000	0.000000	0.000000	0.000000	0.000000	0.000000	-1.546860	-0.980917	-2.428649	0.000000	0.000000	-3.500724	0.000000	-3.026039	-2.297345	0.000000
GENE69X	log_var_calc_RK_ratio	log_var_calc_RK_ratio	1.000000	0.000000	0.000000	0.000000	0.000000	0.000000	0.000000	0.000000	0.000000	0.000000	0.000000	0.000000	0.000000	0.000000	0.000000	0.000000	0.000000	0.000000	0.000000	-3.003960	0.000000	-4.925837	0.000000	0.000000
GENE21X	mean_calc_MOD_CDK_STP	mean_calc_MOD_CDK_STP	1.000000	0.000000	5.353882	-0.066153	1.530069	0.000000	-2.573712	0.000000	-1.977954	0.000000	0.000000	0.000000	0.000000	0.000000	0.000000	-3.665016	0.000000	-5.737369	-4.185775	-4.556511	0.000000	0.000000	0.000000	4.212643
GENE31X	mean_calc_REP_PTS2	mean_calc_REP_PTS2	0.840285	0.000000	0.000000	0.000000	0.000000	0.000000	0.000000	0.000000	0.000000	0.000000	0.000000	0.000000	0.000000	0.000000	0.000000	0.000000	0.000000	0.000000	-3.875336	-4.182250	-0.227276	0.000000	0.000000	0.000000
GENE64X	log_var_calc_REP_FG2	log_var_calc_REP_FG2	0.840285	0.000000	0.000000	0.000000	0.000000	1.188122	0.000000	0.000000	0.000000	0.000000	0.000000	0.000000	0.000000	0.000000	0.000000	0.000000	0.000000	0.000000	-1.811169	-3.727861	0.000000	0.000000	0.000000	0.000000
GENE39X	log_var_calc_AA_P	log_var_calc_AA_P	0.694129	0.000000	0.000000	0.000000	0.000000	1.248432	0.000000	0.000000	0.000000	0.000000	0.000000	0.000000	0.000000	0.000000	0.000000	0.000000	0.000000	0.000000	-3.626235	0.000000	0.000000	0.000000	0.000000	0.000000
GENE67X	log_var_calc_REP_QN2	log_var_calc_REP_QN2	0.694129	0.000000	0.000000	0.000000	0.000000	0.000000	0.000000	0.000000	0.000000	0.000000	0.000000	0.000000	0.000000	0.000000	0.000000	0.000000	0.000000	0.000000	-3.411195	0.000000	0.000000	0.000000	0.000000	0.190284
GENE37X	log_var_calc_AA_G	log_var_calc_AA_G	1.000000	0.000000	0.000000	0.000000	0.000000	0.000000	0.000000	0.000000	0.000000	0.000000	0.000000	0.000000	0.000000	0.000000	0.000000	0.000000	0.000000	-3.144348	-2.026092	0.000000	0.000000	0.000000	0.000000	0.000000
GENE53X	log_var_calc_LIG_PCNA_PIPBox_1	log_var_calc_LIG_PCNA_PIPBox_1	1.000000	0.000000	0.000000	0.928662	0.000000	0.000000	0.000000	0.092707	0.000000	0.000000	0.000000	0.000000	0.000000	0.000000	0.000000	0.000000	0.000000	-2.801569	-4.577708	-2.294540	0.000000	0.000000	0.000000	0.000000
GENE68X	log_var_calc_REP_R2	log_var_calc_REP_R2	1.000000	0.000000	0.000000	0.000000	0.000000	0.000000	0.000000	0.000000	0.000000	0.000000	0.000000	0.000000	0.000000	0.000000	0.000000	0.000000	0.000000	-3.782290	-4.791791	-3.084928	-3.768713	-2.660089	0.000000	0.000000
GENE42X	log_var_calc_aromatic	log_var_calc_aromatic	1.000000	0.000000	0.000000	0.000000	0.000000	0.000000	0.000000	0.000000	0.000000	0.000000	0.000000	0.000000	-3.393886	-2.179420	0.000000	0.000000	0.000000	-2.226629	-3.377043	-1.124833	0.000000	0.000000	0.000000	0.000000
GENE62X	log_var_calc_net_charge_P	log_var_calc_net_charge_P	1.000000	0.000000	0.000000	0.000000	-1.839862	0.000000	0.000000	0.000000	0.000000	0.000000	0.000000	0.000000	-4.988725	-0.515323	0.000000	-1.076728	-6.622389	0.000000	-5.850199	-4.151124	0.000000	0.000000	0.000000	0.000000
GENE47X	log_var_calc_DOC_CKS1_1	log_var_calc_DOC_CKS1_1	1.000000	0.000000	-3.766164	0.000000	0.000000	0.000000	0.000000	0.000000	0.000000	0.000000	0.000000	0.000000	0.000000	0.000000	0.000000	0.000000	0.000000	0.000000	0.000000	-2.314673	0.000000	0.000000	0.000000	0.000000
GENE55X	log_var_calc_MOD_CDK_STP	log_var_calc_MOD_CDK_STP	1.000000	0.000000	-3.607194	0.000000	0.000000	0.000000	0.000000	0.000000	0.000000	0.000000	0.000000	0.000000	-3.410188	0.000000	0.000000	0.000000	0.000000	-0.826533	-0.538171	0.000000	0.000000	0.000000	0.000000	0.000000
GENE38X	log_var_calc_AA_H	log_var_calc_AA_H	1.000000	0.000000	0.000000	0.000000	0.000000	0.000000	-2.757596	0.000000	0.000000	0.000000	0.000000	0.000000	0.000000	0.000000	0.000000	0.000000	0.000000	0.000000	0.000000	0.000000	0.000000	0.000000	0.000000	4.194961
GENE40X	log_var_calc_AA_Q	log_var_calc_AA_Q	0.582553	0.000000	0.000000	0.600110	0.000000	0.000000	0.000000	0.000000	0.000000	0.000000	0.000000	0.000000	0.000000	0.000000	0.000000	0.000000	0.000000	0.000000	0.000000	0.000000	0.000000	0.000000	1.830913	3.797509
GENE59X	log_var_calc_MOD_SUMO_for_1	log_var_calc_MOD_SUMO_for_1	0.582553	0.000000	-1.268838	0.000000	0.000000	0.000000	0.000000	0.000000	0.000000	0.000000	0.000000	0.000000	0.000000	0.000000	0.000000	0.000000	0.000000	0.000000	0.000000	0.000000	0.000000	0.000000	2.975147	5.826929
GENE57X	log_var_calc_MOD_MEC1	log_var_calc_MOD_MEC1	1.000000	0.000000	0.000000	0.000000	0.000000	0.000000	0.000000	0.000000	0.000000	0.000000	0.000000	0.000000	0.000000	0.000000	-2.680034	-4.678278	-4.557997	0.000000	0.000000	0.000000	0.000000	0.000000	3.446500	0.000000
GENE71X	log_var_calc_TRG_NLS_MonoExtN_4	log_var_calc_TRG_NLS_MonoExtN_4	1.000000	0.000000	0.000000	0.000000	0.000000	0.000000	0.000000	0.000000	-2.799982	0.000000	-2.013540	-2.976742	0.000000	0.000000	0.332012	-2.665388	-2.783931	0.000000	0.000000	0.000000	0.000000	0.000000	0.000000	3.288595
GENE51X	log_var_calc_kappa	log_var_calc_kappa	1.000000	0.000000	0.000000	0.000000	-4.944499	0.000000	6.743562	0.542798	0.000000	0.000000	0.000000	0.000000	0.000000	0.000000	0.000000	0.000000	0.000000	-2.269738	-1.690994	0.000000	0.000000	-2.085119	0.000000	3.788953
GENE56X	log_var_calc_MOD_ISOMERASE	log_var_calc_MOD_ISOMERASE	1.000000	0.000000	0.000000	0.000000	0.000000	0.000000	1.178479	0.000000	0.000000	0.000000	0.000000	0.000000	0.000000	0.000000	0.000000	0.000000	0.000000	0.000000	0.000000	0.000000	0.000000	0.000000	3.135265	0.000000
