# Supplementary material for: Identifying molecular features that are associated with biological function of intrinsically disordered protein regions
Source: eLife. 2021 Feb 22;10:e60220. doi: 10.7554/eLife.60220 (PMC7932695; doi:10.7554/eLife.60220)
Supplement: Figure 3—source data 1. — The remaining molecular features (n = 73) and the associated functions/phenotypes (n = 23) were then hierarchically clustered using weighted uncentered correlation distance (‘cluster’ and ‘calculate weights’ checked off with cutoff = 0.1 and exponent = 1) on Cluster 3.0, using average linkage. The clustered t-statistics underlying Figure 3 (tstat_table_atleast1_over_3_v2.cdt) can be viewed/explored using Java Treeview. [file elife-60220-fig3-data1.zip › Fig3-tstat-clustering-source-data/tstat_table_atleast1_over_3_v2.gtr]

NODE1X	GENE52X	GENE26X	1.000000
NODE2X	GENE59X	GENE40X	0.971658
NODE3X	GENE14X	GENE6X	0.957874
NODE4X	GENE67X	GENE39X	0.944065
NODE5X	GENE64X	GENE31X	0.919007
NODE6X	GENE18X	GENE9X	0.913954
NODE7X	GENE43X	GENE66X	0.912972
NODE8X	GENE24X	GENE20X	0.881034
NODE9X	GENE17X	GENE4X	0.877410
NODE10X	GENE25X	GENE19X	0.867993
NODE11X	NODE3X	GENE3X	0.857727
NODE12X	GENE22X	GENE11X	0.837433
NODE13X	NODE8X	GENE8X	0.828127
NODE14X	NODE1X	GENE10X	0.824923
NODE15X	GENE53X	GENE37X	0.817885
NODE16X	GENE23X	NODE6X	0.772603
NODE17X	GENE29X	GENE16X	0.768310
NODE18X	GENE58X	GENE2X	0.758054
NODE19X	NODE15X	GENE68X	0.756117
NODE20X	NODE13X	GENE5X	0.751838
NODE21X	NODE2X	GENE38X	0.737903
NODE22X	GENE30X	GENE13X	0.725325
NODE23X	GENE28X	NODE10X	0.721467
NODE24X	GENE41X	GENE15X	0.719175
NODE25X	GENE48X	GENE61X	0.699467
NODE26X	GENE27X	GENE0X	0.696123
NODE27X	GENE42X	GENE62X	0.652587
NODE28X	NODE16X	GENE1X	0.636215
NODE29X	GENE70X	NODE11X	0.623696
NODE30X	NODE4X	NODE19X	0.614592
NODE31X	GENE47X	GENE55X	0.607224
NODE32X	GENE69X	NODE18X	0.602071
NODE33X	GENE46X	NODE22X	0.597293
NODE34X	GENE50X	NODE24X	0.576393
NODE35X	NODE5X	NODE30X	0.554740
NODE36X	NODE27X	NODE35X	0.532887
NODE37X	GENE45X	GENE12X	0.517915
NODE38X	GENE33X	GENE32X	0.516833
NODE39X	GENE35X	NODE23X	0.503146
NODE40X	NODE36X	GENE21X	0.475239
NODE41X	NODE12X	GENE7X	0.469805
NODE42X	GENE57X	GENE71X	0.452831
NODE43X	GENE34X	NODE26X	0.421556
NODE44X	GENE49X	NODE38X	0.404502
NODE45X	GENE54X	NODE28X	0.403085
NODE46X	GENE36X	NODE33X	0.380527
NODE47X	GENE63X	NODE45X	0.376324
NODE48X	GENE65X	NODE25X	0.307248
NODE49X	NODE40X	NODE32X	0.303876
NODE50X	GENE60X	NODE17X	0.288379
NODE51X	NODE21X	NODE42X	0.273118
NODE52X	NODE37X	NODE29X	0.261515
NODE53X	GENE51X	GENE56X	0.240992
NODE54X	NODE7X	NODE39X	0.206321
NODE55X	NODE53X	NODE51X	0.184826
NODE56X	NODE46X	NODE41X	0.179372
NODE57X	NODE20X	NODE47X	0.170263
NODE58X	NODE31X	NODE49X	0.147963
NODE59X	NODE14X	NODE34X	0.128941
NODE60X	NODE44X	NODE59X	0.091338
NODE61X	NODE52X	NODE58X	0.071812
NODE62X	NODE48X	NODE57X	0.050177
NODE63X	NODE56X	NODE60X	0.046529
NODE64X	NODE55X	NODE61X	0.034705
NODE65X	NODE54X	NODE43X	0.034034
NODE66X	NODE50X	NODE65X	0.019595
NODE67X	GENE44X	NODE64X	0.000000
NODE68X	NODE9X	NODE62X	-0.000721
NODE69X	NODE67X	NODE68X	-0.006229
NODE70X	NODE63X	NODE66X	-0.007089
NODE71X	NODE69X	NODE70X	-0.068554
