# Supplementary material for: Identifying molecular features that are associated with biological function of intrinsically disordered protein regions
Source: eLife. 2021 Feb 22;10:e60220. doi: 10.7554/eLife.60220 (PMC7932695; doi:10.7554/eLife.60220)
Supplement: Figure 3—source data 1. — The remaining molecular features (n = 73) and the associated functions/phenotypes (n = 23) were then hierarchically clustered using weighted uncentered correlation distance (‘cluster’ and ‘calculate weights’ checked off with cutoff = 0.1 and exponent = 1) on Cluster 3.0, using average linkage. The clustered t-statistics underlying Figure 3 (tstat_table_atleast1_over_3_v2.cdt) can be viewed/explored using Java Treeview. [file elife-60220-fig3-data1.zip › Fig3-tstat-clustering-source-data/tstat_table_atleast1_over_3_v2.txt]

features	NAME	GWEIGHT	actin.cortical.patch..GO.0030479.	cdc28_goldstandard_hits	cell.wall..GO.0005618.	cellular.response.to.DNA.damage.stimulus..GO.0006974.	cytoplasmic.stress.granule..GO.0010494.	extracellular.region..GO.0005576.	intracellular.signal.transduction..GO.0035556.	inviable	mitchell2012_parkermrnps	mitochondrial.inner.membrane..GO.0005743.	mitochondrial.matrix..GO.0005759.	mitochondrion..GO.0005739.	mRNA.binding..GO.0003729.	nuclear.pore..GO.0005643.	nucleolus..GO.0005730.	P.body..GO.0000932.	protein.kinase.activity..GO.0004672.	respiratory.growth..decreased.rate	ribosome.biogenesis..GO.0042254.	RNA.accumulation..increased	rRNA.processing..GO.0006364.	sequence.specific.DNA.binding..GO.0043565.	wallace2015_heatagg
EWEIGHT			1.000000	1.000000	1.000000	1.000000	1.000000	1.000000	1.000000	1.000000	1.000000	1.000000	1.000000	1.000000	1.000000	1.000000	1.000000	1.000000	1.000000	1.000000	1.000000	1.000000	1.000000	1.000000	1.000000
mean_calc_AA_A	mean_calc_AA_A	1.000000	0.000000	-3.057396	0.000000	0.000000	0.000000	0.000000	-3.364810	0.000000	0.000000	0.000000	3.519942	0.000000	0.000000	-2.641031	0.000000	0.000000	-3.852740	0.000000	0.000000	0.000000	0.000000	0.000000	0.000000
mean_calc_AA_H	mean_calc_AA_H	1.000000	0.000000	0.000000	0.000000	0.000000	0.000000	0.000000	5.921890	-5.147060	0.000000	0.000000	0.000000	0.000000	0.000000	-5.038627	0.000000	0.000000	5.809456	0.000000	0.000000	0.000000	0.000000	2.037330	0.000000
mean_calc_AA_T	mean_calc_AA_T	1.000000	0.000000	0.000000	0.000000	0.000000	-5.431485	0.000000	0.000000	-3.422540	-4.861833	0.000000	0.000000	0.000000	-5.825224	0.000000	-6.779874	-3.656213	0.000000	0.000000	-3.912176	-3.544870	-5.631700	0.000000	-5.154851
mean_calc_aliphatic	mean_calc_aliphatic	1.000000	0.000000	0.000000	0.000000	0.000000	0.000000	0.000000	0.000000	0.000000	-1.795956	3.501300	0.000000	2.695334	0.000000	0.328281	0.000000	0.000000	0.000000	2.465712	0.000000	0.000000	0.000000	0.000000	0.000000
mean_calc_aromatic	mean_calc_aromatic	1.000000	0.000000	0.000000	0.000000	0.000000	0.000000	0.000000	0.000000	0.000000	0.000000	0.000000	1.971134	0.000000	0.000000	3.605055	0.000000	0.000000	0.000000	0.000000	0.000000	0.000000	0.000000	0.000000	0.000000
mean_calc_DEG_APCC_KENBOX_2	mean_calc_DEG_APCC_KENBOX_2	1.000000	0.000000	6.197219	-2.208873	0.000000	0.000000	0.000000	3.214786	0.000000	0.000000	0.000000	0.000000	0.000000	0.000000	0.000000	0.000000	0.000000	3.437813	0.000000	0.000000	0.000000	0.000000	0.000000	0.000000
mean_calc_DEG_APCC_TPR_1	mean_calc_DEG_APCC_TPR_1	1.000000	0.000000	0.000000	0.000000	0.000000	-1.960876	0.000000	0.000000	0.000000	-0.519653	2.960847	1.365126	6.800677	0.000000	0.000000	0.000000	0.000000	0.000000	4.239598	0.000000	0.000000	0.000000	0.000000	0.000000
mean_calc_disorder_promoting	mean_calc_disorder_promoting	1.000000	3.451225	0.000000	1.864303	0.000000	0.000000	0.143345	0.000000	0.000000	0.000000	0.000000	0.000000	0.000000	0.000000	0.000000	1.351410	0.000000	0.000000	0.000000	4.050498	0.000000	3.864118	-2.672196	3.796469
mean_calc_DOC_CKS1_1	mean_calc_DOC_CKS1_1	1.000000	0.000000	4.113170	0.674867	0.000000	0.000000	-0.425525	0.000000	0.000000	0.000000	0.000000	0.000000	0.000000	0.000000	2.058470	0.000000	0.000000	0.000000	0.000000	0.000000	0.000000	0.000000	0.000000	0.000000
mean_calc_DOC_MAPK_DCC_7	mean_calc_DOC_MAPK_DCC_7	1.000000	0.000000	0.000000	0.000000	0.000000	0.000000	0.000000	5.834042	0.000000	0.000000	0.000000	0.000000	0.000000	0.000000	0.000000	0.000000	0.000000	2.590456	0.000000	0.000000	0.000000	0.000000	0.000000	0.000000
mean_calc_DOC_PRO	mean_calc_DOC_PRO	1.000000	3.099622	1.584244	0.000000	0.000000	0.000000	0.000000	0.000000	0.000000	0.000000	0.000000	0.000000	0.000000	0.000000	0.000000	0.000000	0.000000	1.414601	0.000000	0.000000	0.000000	0.000000	0.000000	0.000000
mean_calc_FCR	mean_calc_FCR	1.000000	0.000000	0.000000	0.000000	0.909094	0.000000	0.000000	0.000000	0.000000	0.000000	0.000000	0.000000	0.000000	0.000000	0.000000	3.462337	0.000000	0.000000	0.000000	3.100473	0.000000	-0.130406	0.000000	0.000000
mean_calc_hydrophobicity	mean_calc_hydrophobicity	1.000000	0.000000	0.000000	1.913180	0.000000	0.000000	0.348076	0.000000	-3.791749	-0.471931	1.741268	-0.000660	3.066199	-2.572275	0.000000	-1.801204	0.000000	0.000000	1.331653	0.000000	-2.181045	0.000000	0.000000	0.000000
mean_calc_INT_RGG	mean_calc_INT_RGG	1.000000	0.000000	0.000000	0.000000	0.000000	4.426894	0.000000	0.000000	0.000000	3.617876	0.000000	0.000000	0.000000	4.776871	-2.011440	6.622359	6.188698	0.000000	0.000000	0.000000	0.000000	0.000000	0.000000	3.150013
mean_calc_Iso_point	mean_calc_Iso_point	1.000000	0.000000	0.000000	0.000000	0.000000	0.000000	0.000000	0.000000	0.000000	0.000000	6.433888	3.349201	9.508248	0.000000	0.000000	0.000000	0.000000	0.000000	6.634968	0.000000	0.000000	0.000000	0.000000	0.000000
mean_calc_kappa	mean_calc_kappa	1.000000	0.000000	0.000000	0.000000	0.000000	-2.439099	0.000000	0.000000	0.000000	0.000000	-5.867392	-1.616726	-7.326570	0.000000	0.000000	0.000000	0.000000	0.000000	-2.428366	0.000000	0.000000	0.000000	0.000000	0.000000
mean_calc_length	mean_calc_length	1.000000	0.000000	0.000000	0.000000	0.000000	0.000000	0.000000	0.000000	0.000000	0.000000	0.000000	0.000000	0.000000	0.000000	0.000000	0.000000	-4.719676	0.000000	0.000000	0.000000	0.000000	0.000000	-6.649553	0.000000
mean_calc_LIG_AP_GAE_1	mean_calc_LIG_AP_GAE_1	1.000000	0.000000	0.000000	0.000000	0.000000	0.000000	0.000000	0.000000	0.000000	0.000000	0.000000	0.000000	0.000000	0.000000	4.266972	0.000000	0.000000	0.000000	0.000000	0.000000	0.000000	0.000000	0.000000	0.000000
mean_calc_LIG_EH_1	mean_calc_LIG_EH_1	1.000000	0.000000	0.000000	0.000000	0.000000	0.000000	0.000000	3.131368	0.000000	0.000000	0.000000	0.000000	0.000000	0.000000	0.000000	0.000000	0.000000	0.000000	0.000000	0.000000	0.000000	0.000000	0.000000	0.000000
mean_calc_LIG_PCNA_PIPBox_1	mean_calc_LIG_PCNA_PIPBox_1	1.000000	0.000000	0.000000	0.000000	4.848959	0.000000	0.000000	0.000000	0.000000	0.000000	0.000000	0.000000	0.000000	0.000000	0.000000	0.000000	0.000000	0.000000	0.000000	0.000000	0.000000	0.000000	0.000000	0.000000
mean_calc_MOD_CDK_SPxK_1	mean_calc_MOD_CDK_SPxK_1	1.000000	0.000000	7.052017	0.000000	1.097888	0.000000	0.000000	0.000000	0.000000	0.000000	0.000000	0.000000	0.000000	0.000000	0.000000	0.000000	0.000000	0.000000	0.000000	0.000000	0.000000	0.000000	0.000000	0.000000
mean_calc_MOD_CDK_STP	mean_calc_MOD_CDK_STP	1.000000	0.000000	5.353882	-2.573712	0.000000	0.000000	0.000000	-0.066153	0.000000	-3.665016	0.000000	-1.977954	0.000000	0.000000	0.000000	-5.737369	0.000000	1.530069	0.000000	-4.185775	0.000000	-4.556511	4.212643	0.000000
mean_calc_MOD_CKII	mean_calc_MOD_CKII	1.000000	0.000000	0.000000	-2.267350	0.000000	0.000000	-0.134526	0.000000	0.000000	0.000000	0.000000	0.000000	0.000000	0.000000	0.000000	7.923498	0.000000	0.000000	0.000000	7.656200	3.834342	4.606439	0.000000	0.000000
mean_calc_MOD_IPL1	mean_calc_MOD_IPL1	1.000000	0.000000	0.000000	-2.183166	0.000000	0.000000	0.000000	5.754816	0.000000	-1.576454	0.000000	0.000000	0.000000	0.000000	0.000000	0.000000	-1.960570	5.346801	0.000000	0.000000	0.000000	0.000000	0.000000	0.000000
mean_calc_MOD_LATS_1	mean_calc_MOD_LATS_1	1.000000	0.000000	3.881075	0.000000	0.000000	0.000000	0.000000	1.970601	0.000000	0.000000	0.000000	0.000000	0.000000	0.000000	0.000000	0.000000	0.000000	0.000000	0.000000	0.000000	0.000000	0.000000	0.000000	0.000000
mean_calc_MOD_MEC1	mean_calc_MOD_MEC1	1.000000	0.000000	2.038793	-2.363172	7.522811	0.000000	0.000000	0.000000	0.000000	0.000000	2.963315	0.000000	0.000000	0.000000	0.000000	0.000000	0.000000	0.000000	0.000000	0.000000	0.000000	0.000000	0.000000	0.000000
mean_calc_MOD_PRK1	mean_calc_MOD_PRK1	1.000000	8.329398	0.000000	0.000000	0.000000	0.000000	0.000000	0.000000	0.000000	0.000000	0.000000	0.000000	0.000000	0.000000	0.000000	0.000000	0.000000	0.000000	0.000000	0.000000	0.000000	0.000000	0.000000	0.000000
mean_calc_MOD_SUMO_for_1	mean_calc_MOD_SUMO_for_1	1.000000	0.000000	0.000000	0.000000	2.997137	2.330919	0.000000	-2.708976	0.000000	0.000000	0.000000	3.247463	0.000000	0.000000	0.000000	0.000000	0.000000	-3.871826	0.000000	0.000000	0.000000	0.000000	0.000000	0.000000
mean_calc_REP_D2	mean_calc_REP_D2	1.000000	0.000000	0.000000	0.000000	3.554872	-2.922650	0.000000	0.000000	0.000000	0.000000	0.000000	0.000000	0.000000	0.000000	0.000000	0.000000	0.000000	0.000000	0.000000	0.000000	0.000000	0.000000	0.000000	0.000000
mean_calc_REP_E2	mean_calc_REP_E2	1.000000	0.000000	0.000000	-1.265977	0.000000	0.000000	-0.147692	0.000000	0.000000	0.000000	0.000000	0.000000	0.000000	0.000000	0.000000	0.000000	0.000000	0.000000	0.000000	0.000000	0.000000	0.000000	-3.583142	0.000000
mean_calc_REP_KAP2	mean_calc_REP_KAP2	1.000000	0.000000	0.000000	0.000000	0.000000	2.443983	0.000000	0.000000	0.000000	4.279599	0.000000	0.000000	0.000000	4.671999	0.000000	2.258780	2.097127	0.000000	0.000000	2.855006	2.505195	1.851743	0.000000	0.000000
mean_calc_REP_PTS2	mean_calc_REP_PTS2	1.000000	0.000000	0.000000	0.000000	0.000000	0.000000	0.000000	0.000000	0.000000	0.000000	0.000000	0.000000	0.000000	0.000000	0.000000	0.000000	0.000000	0.000000	0.000000	-3.875336	-0.227276	-4.182250	0.000000	0.000000
mean_calc_REP_S2	mean_calc_REP_S2	1.000000	0.000000	0.000000	-3.784406	0.000000	0.000000	0.000000	0.000000	0.000000	0.000000	0.000000	2.432180	0.000000	0.000000	0.000000	0.000000	0.000000	0.000000	0.000000	0.000000	-1.781681	0.000000	0.000000	0.000000
mean_calc_RK_ratio	mean_calc_RK_ratio	1.000000	0.890474	0.000000	-2.771397	0.000000	0.000000	0.000000	0.000000	0.000000	0.000000	0.000000	0.000000	0.000000	0.000000	-3.019303	0.000000	0.000000	0.000000	0.000000	0.000000	0.000000	0.000000	0.000000	0.000000
mean_calc_SCD	mean_calc_SCD	1.000000	0.000000	0.000000	0.360729	0.000000	0.000000	-0.148557	-3.567611	0.000000	0.000000	0.000000	0.000000	0.000000	0.000000	0.000000	0.000000	0.000000	0.000000	0.000000	0.000000	0.000000	0.000000	0.000000	0.000000
mean_calc_TRG_NLS_MonoExtN_4	mean_calc_TRG_NLS_MonoExtN_4	1.000000	0.000000	0.000000	0.000000	5.368735	-2.185007	-0.211414	-2.115411	0.000000	0.000000	-3.189306	-2.450094	0.000000	0.000000	-3.183739	0.000000	-2.859009	0.000000	-2.517442	0.000000	3.605129	0.000000	0.000000	0.000000
log_var_calc_AA_A	log_var_calc_AA_A	1.000000	0.000000	0.000000	-1.223478	0.000000	0.000000	0.000000	0.000000	0.000000	3.325120	0.000000	0.000000	0.000000	0.000000	0.000000	0.000000	0.000000	0.000000	0.000000	0.000000	0.000000	0.000000	0.000000	0.000000
log_var_calc_AA_G	log_var_calc_AA_G	1.000000	0.000000	0.000000	0.000000	0.000000	0.000000	0.000000	0.000000	0.000000	0.000000	0.000000	0.000000	0.000000	0.000000	0.000000	-3.144348	0.000000	0.000000	0.000000	-2.026092	0.000000	0.000000	0.000000	0.000000
log_var_calc_AA_H	log_var_calc_AA_H	1.000000	0.000000	0.000000	-2.757596	0.000000	0.000000	0.000000	0.000000	0.000000	0.000000	0.000000	0.000000	0.000000	0.000000	0.000000	0.000000	0.000000	0.000000	0.000000	0.000000	0.000000	0.000000	4.194961	0.000000
log_var_calc_AA_P	log_var_calc_AA_P	1.000000	1.248432	0.000000	0.000000	0.000000	0.000000	0.000000	0.000000	0.000000	0.000000	0.000000	0.000000	0.000000	0.000000	0.000000	0.000000	0.000000	0.000000	0.000000	-3.626235	0.000000	0.000000	0.000000	0.000000
log_var_calc_AA_Q	log_var_calc_AA_Q	1.000000	0.000000	0.000000	0.000000	0.000000	0.000000	0.000000	0.600110	0.000000	0.000000	0.000000	0.000000	0.000000	0.000000	0.000000	0.000000	1.830913	0.000000	0.000000	0.000000	0.000000	0.000000	3.797509	0.000000
log_var_calc_acidic	log_var_calc_acidic	1.000000	0.000000	0.000000	0.000000	0.000000	0.000000	0.000000	0.000000	0.000000	0.000000	-3.637024	-0.816359	-0.672583	0.000000	0.000000	0.000000	0.000000	0.000000	0.000000	0.000000	0.000000	0.000000	0.000000	0.000000
log_var_calc_aromatic	log_var_calc_aromatic	1.000000	0.000000	0.000000	0.000000	0.000000	0.000000	0.000000	0.000000	-3.393886	0.000000	0.000000	0.000000	0.000000	0.000000	-2.179420	-2.226629	0.000000	0.000000	0.000000	-3.377043	0.000000	-1.124833	0.000000	0.000000
log_var_calc_basic	log_var_calc_basic	1.000000	0.000000	0.000000	0.000000	0.000000	-4.360854	0.000000	0.000000	-1.541216	0.000000	0.000000	0.000000	0.000000	0.000000	0.000000	0.000000	0.000000	0.000000	0.000000	0.000000	0.000000	-1.191809	0.000000	0.000000
log_var_calc_CLV_Separin_Fungi	log_var_calc_CLV_Separin_Fungi	1.000000	0.000000	0.000000	0.000000	-3.219706	0.000000	0.000000	0.000000	0.000000	0.000000	0.000000	0.000000	0.000000	0.000000	0.000000	0.000000	0.000000	0.000000	0.000000	0.000000	0.000000	0.000000	0.000000	0.000000
log_var_calc_DEG_APCC_TPR_1	log_var_calc_DEG_APCC_TPR_1	1.000000	-3.218520	0.000000	-2.355586	0.000000	-0.064181	0.000000	0.000000	-4.909119	-1.291683	0.000000	1.548687	0.000000	-3.452530	0.000000	-2.742715	0.000000	0.000000	0.000000	0.000000	0.000000	0.000000	0.000000	-0.890504
log_var_calc_disorder_promoting	log_var_calc_disorder_promoting	1.000000	0.000000	0.000000	0.000000	0.000000	0.000000	0.000000	0.000000	0.000000	1.841637	0.000000	0.000000	-1.866534	3.383713	0.000000	0.000000	0.775446	0.000000	0.000000	0.000000	0.000000	0.000000	0.000000	0.000000
log_var_calc_DOC_CKS1_1	log_var_calc_DOC_CKS1_1	1.000000	0.000000	-3.766164	0.000000	0.000000	0.000000	0.000000	0.000000	0.000000	0.000000	0.000000	0.000000	0.000000	0.000000	0.000000	0.000000	0.000000	0.000000	0.000000	0.000000	0.000000	-2.314673	0.000000	0.000000
log_var_calc_ED_ratio	log_var_calc_ED_ratio	1.000000	-4.137353	0.000000	0.000000	0.000000	3.552253	0.000000	1.918592	0.000000	0.000000	0.000000	0.000000	0.000000	0.000000	0.000000	0.000000	0.000000	0.000000	0.000000	0.000000	0.000000	0.000000	0.000000	0.000000
log_var_calc_hydrophobicity	log_var_calc_hydrophobicity	1.000000	0.000000	0.000000	-3.886491	0.000000	2.102099	-0.036716	0.000000	0.000000	0.000000	-2.083552	0.000000	-4.315747	0.000000	0.000000	0.000000	2.357894	0.000000	0.000000	0.000000	0.000000	0.000000	0.000000	0.000000
log_var_calc_Iso_point	log_var_calc_Iso_point	1.000000	3.344484	0.000000	0.000000	0.000000	0.000000	0.218177	0.000000	0.000000	0.000000	-5.285031	0.000000	0.000000	0.000000	0.000000	0.000000	0.000000	0.000000	-5.207564	0.000000	0.000000	0.000000	0.000000	0.000000
log_var_calc_kappa	log_var_calc_kappa	1.000000	0.000000	0.000000	6.743562	0.000000	0.000000	0.542798	0.000000	0.000000	0.000000	0.000000	0.000000	0.000000	0.000000	0.000000	-2.269738	0.000000	-4.944499	0.000000	-1.690994	0.000000	0.000000	3.788953	-2.085119
log_var_calc_LIG_AP_GAE_1	log_var_calc_LIG_AP_GAE_1	1.000000	3.209540	0.000000	0.000000	0.000000	0.000000	0.000000	0.000000	0.000000	0.000000	0.000000	0.000000	0.000000	0.000000	0.000000	0.000000	0.000000	0.000000	0.000000	0.000000	0.000000	0.000000	0.000000	0.000000
log_var_calc_LIG_PCNA_PIPBox_1	log_var_calc_LIG_PCNA_PIPBox_1	1.000000	0.000000	0.000000	0.000000	0.000000	0.000000	0.092707	0.928662	0.000000	0.000000	0.000000	0.000000	0.000000	0.000000	0.000000	-2.801569	0.000000	0.000000	0.000000	-4.577708	0.000000	-2.294540	0.000000	0.000000
log_var_calc_MOD_CDK_SPxK_1	log_var_calc_MOD_CDK_SPxK_1	1.000000	0.000000	0.000000	0.000000	3.593346	0.000000	0.000000	2.181531	0.000000	-1.283291	0.000000	0.000000	0.000000	-2.474815	0.000000	0.000000	0.000000	2.104668	0.000000	0.000000	-2.973723	0.000000	0.000000	-1.466910
log_var_calc_MOD_CDK_STP	log_var_calc_MOD_CDK_STP	1.000000	0.000000	-3.607194	0.000000	0.000000	0.000000	0.000000	0.000000	-3.410188	0.000000	0.000000	0.000000	0.000000	0.000000	0.000000	-0.826533	0.000000	0.000000	0.000000	-0.538171	0.000000	0.000000	0.000000	0.000000
log_var_calc_MOD_ISOMERASE	log_var_calc_MOD_ISOMERASE	1.000000	0.000000	0.000000	1.178479	0.000000	0.000000	0.000000	0.000000	0.000000	0.000000	0.000000	0.000000	0.000000	0.000000	0.000000	0.000000	3.135265	0.000000	0.000000	0.000000	0.000000	0.000000	0.000000	0.000000
log_var_calc_MOD_MEC1	log_var_calc_MOD_MEC1	1.000000	0.000000	0.000000	0.000000	0.000000	-2.680034	0.000000	0.000000	0.000000	-4.678278	0.000000	0.000000	0.000000	-4.557997	0.000000	0.000000	3.446500	0.000000	0.000000	0.000000	0.000000	0.000000	0.000000	0.000000
log_var_calc_MOD_PKA	log_var_calc_MOD_PKA	1.000000	0.000000	0.000000	0.000000	0.000000	-1.546860	0.000000	0.000000	0.000000	-0.980917	0.000000	0.000000	0.000000	-2.428649	0.000000	0.000000	-2.297345	0.000000	0.000000	0.000000	0.000000	-3.500724	0.000000	-3.026039
log_var_calc_MOD_SUMO_for_1	log_var_calc_MOD_SUMO_for_1	1.000000	0.000000	-1.268838	0.000000	0.000000	0.000000	0.000000	0.000000	0.000000	0.000000	0.000000	0.000000	0.000000	0.000000	0.000000	0.000000	2.975147	0.000000	0.000000	0.000000	0.000000	0.000000	5.826929	0.000000
log_var_calc_NCPR	log_var_calc_NCPR	1.000000	0.000000	0.000000	0.000000	0.000000	0.000000	0.000000	0.000000	0.000000	0.000000	0.000000	0.000000	0.000000	0.000000	0.000000	0.000000	-4.484165	0.000000	0.000000	0.000000	0.000000	0.000000	0.000000	0.377629
log_var_calc_net_charge	log_var_calc_net_charge	1.000000	-4.551728	0.000000	0.000000	0.000000	0.000000	0.000000	0.000000	0.000000	-0.357773	0.000000	0.000000	0.000000	0.000000	0.000000	0.000000	0.000000	0.000000	0.000000	0.000000	0.000000	0.000000	0.000000	-0.919499
log_var_calc_net_charge_P	log_var_calc_net_charge_P	1.000000	0.000000	0.000000	0.000000	0.000000	0.000000	0.000000	0.000000	-4.988725	-1.076728	0.000000	0.000000	0.000000	-6.622389	-0.515323	0.000000	0.000000	-1.839862	0.000000	-5.850199	0.000000	-4.151124	0.000000	0.000000
log_var_calc_omega	log_var_calc_omega	1.000000	0.000000	0.000000	0.000000	0.000000	0.000000	0.000000	0.000000	0.000000	0.000000	0.000000	0.000000	0.000000	0.000000	0.000000	0.000000	0.000000	5.786917	0.000000	0.000000	0.000000	0.000000	0.000000	0.000000
log_var_calc_REP_FG2	log_var_calc_REP_FG2	1.000000	1.188122	0.000000	0.000000	0.000000	0.000000	0.000000	0.000000	0.000000	0.000000	0.000000	0.000000	0.000000	0.000000	0.000000	0.000000	0.000000	0.000000	0.000000	-1.811169	0.000000	-3.727861	0.000000	0.000000
log_var_calc_REP_G2	log_var_calc_REP_G2	1.000000	0.000000	0.000000	0.000000	0.000000	3.084621	0.000000	0.000000	0.000000	0.000000	0.000000	0.000000	0.000000	0.000000	0.000000	0.000000	0.000000	0.000000	0.000000	0.000000	0.000000	0.000000	0.000000	0.000000
log_var_calc_REP_K2	log_var_calc_REP_K2	1.000000	0.000000	0.000000	0.000000	0.000000	-8.242138	0.087651	0.000000	0.000000	0.000000	0.000000	0.000000	0.000000	0.000000	0.000000	0.000000	0.000000	0.000000	0.000000	0.000000	0.000000	0.000000	0.000000	0.000000
log_var_calc_REP_QN2	log_var_calc_REP_QN2	1.000000	0.000000	0.000000	0.000000	0.000000	0.000000	0.000000	0.000000	0.000000	0.000000	0.000000	0.000000	0.000000	0.000000	0.000000	0.000000	0.000000	0.000000	0.000000	-3.411195	0.000000	0.000000	0.190284	0.000000
log_var_calc_REP_R2	log_var_calc_REP_R2	1.000000	0.000000	0.000000	0.000000	0.000000	0.000000	0.000000	0.000000	0.000000	0.000000	0.000000	0.000000	0.000000	0.000000	0.000000	-3.782290	0.000000	0.000000	0.000000	-4.791791	-3.768713	-3.084928	0.000000	-2.660089
log_var_calc_RK_ratio	log_var_calc_RK_ratio	1.000000	0.000000	0.000000	0.000000	0.000000	0.000000	0.000000	0.000000	0.000000	0.000000	0.000000	0.000000	0.000000	0.000000	0.000000	0.000000	0.000000	0.000000	0.000000	0.000000	0.000000	-3.003960	0.000000	-4.925837
log_var_calc_TRG_MITOCHONDRIA	log_var_calc_TRG_MITOCHONDRIA	1.000000	0.000000	0.000000	0.000000	0.000000	0.000000	0.000000	0.000000	0.000000	-2.656334	1.880371	1.519368	0.000000	0.000000	0.000000	0.000000	0.000000	0.000000	3.845229	0.000000	0.000000	0.000000	0.000000	0.000000
log_var_calc_TRG_NLS_MonoExtN_4	log_var_calc_TRG_NLS_MonoExtN_4	1.000000	0.000000	0.000000	0.000000	0.000000	0.332012	0.000000	0.000000	0.000000	-2.665388	-2.013540	-2.799982	0.000000	-2.783931	0.000000	0.000000	0.000000	0.000000	-2.976742	0.000000	0.000000	0.000000	3.288595	0.000000
