# Supplementary material for: Identifying molecular features that are associated with biological function of intrinsically disordered protein regions
Source: eLife. 2021 Feb 22;10:e60220. doi: 10.7554/eLife.60220 (PMC7932695; doi:10.7554/eLife.60220)
Supplement: Supplementary file 1. [file elife-60220-supp1.zip]

Archive with 1 entries (1 files):
- Supplementary File 1.csv
