# Supplementary material for: Identifying molecular features that are associated with biological function of intrinsically disordered protein regions
Source: eLife. 2021 Feb 22;10:e60220. doi: 10.7554/eLife.60220 (PMC7932695; doi:10.7554/eLife.60220)
Supplement: Supplementary file 1. [file elife-60220-supp1.zip › Supplementary File 1.csv]

	Abbreviation_ms	Function_phenotype_full	Reference	Dataframe_code
1	DNA damage	cellular response to DNA damage stimulus GO 0006974	SGD (Cherry et al., 2012)	cellular.response.to.DNA.damage.stimulus..GO.0006974.
2	Cdc28 subs.	cdc28_goldstandard_hits	YeastKID (Sharifpoor et al., 2011)	cdc28_goldstandard_hits
3	Signal trans.	intracellular signal transduction GO 0035556	SGD (Cherry et al., 2012)	intracellular.signal.transduction..GO.0035556.
4	Protein kinase	protein kinase activity GO 0004672	SGD (Cherry et al., 2012)	protein.kinase.activity..GO.0004672.
5	Actin patch	actin cortical patch GO 0030479	SGD (Cherry et al., 2012)	actin.cortical.patch..GO.0030479.
6	Cell wall	cell wall GO 0005618	SGD (Cherry et al., 2012)	cell.wall..GO.0005618.
7	Extracellular	extracellular region GO 0005576	SGD (Cherry et al., 2012)	extracellular.region..GO.0005576.
8	Mito. matrix	mitochondrial matrix GO 0005759	SGD (Cherry et al., 2012)	mitochondrial.matrix..GO.0005759.
9	Mitochondrion	mitochondrion GO 0005739	SGD (Cherry et al., 2012)	mitochondrion..GO.0005739.
10	Mito. inner membr.	mitochondrial inner membrane GO 0005743	SGD (Cherry et al., 2012)	mitochondrial.inner.membrane..GO.0005743.
11	Resp. growth	respiratory growth decreased rate	SGD (Cherry et al., 2012)	respiratory.growth..decreased.rate
12	Inviable	inviable	SGD (Cherry et al., 2012)	inviable
13	Nuclear pore	nuclear pore GO 0005643	SGD (Cherry et al., 2012)	nuclear.pore..GO.0005643.
14	Stress gran.	cytoplasmic stress granule GO 0010494	SGD (Cherry et al., 2012)	cytoplasmic.stress.granule..GO.0010494.
15	mRNP	mitchell2012_parkermrnps	mRNPs (Mitchell et al., 2012)	mitchell2012_parkermrnps
16	mRNA binding	mRNA binding GO 0003729	SGD (Cherry et al., 2012)	mRNA.binding..GO.0003729.
17	Nucleolus	nucleolus GO 0005730	SGD (Cherry et al., 2012)	nucleolus..GO.0005730.
18	Ribosome biog.	ribosome biogenesis GO 0042254	SGD (Cherry et al., 2012)	ribosome.biogenesis..GO.0042254.
19	rRNA proc.	rRNA processing GO 0006364	SGD (Cherry et al., 2012)	rRNA.processing..GO.0006364.
20	RNA accum.	RNA accumulation increased	SGD (Cherry et al., 2012)	RNA.accumulation..increased
21	Heat aggreg.	wallace2015_heatagg	Reversible heat aggregates (Wallace et al., 2015)	wallace2015_heatagg
22	P body	P body GO 0000932	SGD (Cherry et al., 2012)	P.body..GO.0000932.
23	TF	sequence specific DNA binding GO 0043565	SGD (Cherry et al., 2012)	sequence.specific.DNA.binding..GO.0043565.
